# Supplementary material for: Metagenomic insights into the functions of microbial communities in sulfur-rich sediment of a shallow-water hydrothermal vent off Kueishan Island
Source: Front Microbiol. 2022 Nov 30;13:992034. doi: 10.3389/fmicb.2022.992034 (PMC9748435; doi:10.3389/fmicb.2022.992034)
Supplement: Supplementary file 1 [file Table_1.XLSX]

## Sheet: Table S1
Supplementary Table S1 Information on publicly available metagenomes used for comparison in this study. The statistics shown here are based on the MG-RAST pipeline.
Sample ID	MG-RAST ID	Source	Biome	Location	Zone	Elevation (m)	Post QC reads	Post QC Count (bp)	No. of predicted proteins	Subsystem hits	Bacteria hits (%)	Archaea hits (%)	Eukaryote hits (%)	Virus hits (%)	Sequencing methord	Reference	Sample description
W1	mgm4716390.3	Sediment	SW-HTVs sediment	Kueishan Island	Pacific ocean	-21	34947904	4874316580	23615919	9272397	98.02	1.24	0.72	0.02	Illumina	This study	Triplicate samples collected from the sulfur-rich sediment of SW-HTVs off Kueishan Island
W2	mgm4716391.3	Sediment	SW-HTVs sediment	Kueishan Island	Pacific ocean	-21	32879227	4564495307	20249367	8921665	98.22	1.1	0.67	0.01	Illumina	This study
W3	mgm4716389.3	Sediment	SW-HTVs sediment	Kueishan Island	Pacific ocean	-21	32244642	4473417697	19861563	8666990	98.12	1.19	0.68	0.02	Illumina	This study
GS7	mgm4487624.3	Fluid	SW-HTVs water	Kueishan Island	Pacific ocean	-17	266478	92821904	146873	119226	95.54	3.35	0.8	0.32	454	Tang et al., 2013	Fluid samples with temperature 49°C collected from SW-HTVs off Kueishan Island
GS4	mgm4487625.3	Surface water	SW-HTVs water	Kueishan Island	Pacific ocean	0	299127	120226937	161383	14780	97.85	0.62	0.69	0.84	454	Tang et al., 2014	Surface water above the vent collected from SW-HTVs off Kueishan Island, with temperature 30°C
Hulk	mgm4481541.3	Fluid	DS-HTVs water	Juan de Fuva Ridge (Hulk vent)	Pacific ocean	-2198	710757	239070710	613339	248428	95.69	2.92	1.11	0.28	454	Anderson et al, 2014	Hydrothermal fluid of 170 L collected from Hulk vent, sampled fluid rangeing from coll background seawater to high-temperature fluid (ip to 300°C)
Epibiont	mgm4441102.3	Epibiont of Alvinella Prompejana	DS-HTVs epibiont	East Pacific Rise	Pacific ocean	-2500	293065	290371756	316536	129261	98.34	0.74	0.88	0.04	Sanger	Grzymski, et al., 2008;	Episymbints of polychaete worm Alvinlla pompejana.
Epibiont2	mgm4441663.3	Epibiont of Alvinella Prompejana	DS-HTVs epibiont	East Pacific Rise	Pacific ocean	-2500	293065	290371756	316536	129992	98.33	0.76	0.87	0.04	Sanger	Grzymski, et al., 2008;	Episymbints of polychaete worm Alvinlla pompejana.
GTV1902	mgm4898492.3	Sediment	DS-HTVs sediment	Central Indian Ridge	Atlantic Ocean	-2023	17533939	2983040734	14054944	3560779	85.57	13.28	1.12	0.03	Illumina	Namirimu et al., 2022	Coarse sand sediment collected from mental-rich Invent E vent
GTV1904	mgm4898484.3	Sediment	DS-HTVs sediment	Central Indian Ridge	Atlantic Ocean	-2015	15395496	2577463315	12503031	3692897	97.16	1.72	1.07	0.04	Illumina	Namirimu et al., 2022	Volcaniclastic grains sediment collected from ultramafic-hosted Onnuri vent with low-temperature clear fluid
GTV1906	mgm4898483.3	Sediment	DS-HTVs sediment	Central Indian Ridge	Atlantic Ocean	-3028	16971386	2616785146	14611225	3067041	93.79	4.83	1.33	0.04	Illumina	Namirimu et al., 2022	Volcaniclastic grains sediment collected from ultramafic-hosted Onnuri vent with low-temperature clear fluid
RB35	mgm4718936.3	Sediment	DS-HTVs sediment	Mid-Atlantic Ridge (Rainbow)	Atlantic Ocean	-2362	12720510	2902916450	8474140	3083141	95.73	3.25	0.96	0.06	Illumina	Cerqueira et al., 2018	Red-brown color sediment with in situ temperautre 3.7°C collected from ultramafic-hosted Rainbow vent (2362 m, mid-Atlantic ridge )
MG35	mgm4718937.3	Sediment	DS-HTVs chimney	Mid-Atlantic Ridge (Menez Gwen)	Atlantic Ocean	-825	4550463	1204350827	2266139	1464380	92.64	0.61	2.6	0.06	Illumina	Cerqueira et al., 2018	Ash grey color sediment with in situ temperautre 8.5°C collected from basalt-hosted Menez Gwen vent (825 m, mid-Atlantic ridge )
Lost City Chimney	mgm4461585.3	Chimney biofilm	DS-HTVs sediment	Mid-Atlantic Ridge (Lost City)	Atlantic Ocean	ND*	46360	34592006	45725	27515	97.31	2.02	0.58	0.09	Sanger	Brazelton and Baross, 2009	Biofilms coating mineral surfaces of the highly porous carbonate chimneys venting < 90°C, pH 9-11 fluids
* ND stands for "No Data".

## Sheet: Table S2
Supplementary Table S2 The presence or absence of typical genes in each MAGs.
Phylum				Campylobacterota																Gammaproteobacteria												Alphaproteobacteria	Desulfobacterota								Myxococcota	Acidobacteriota		Bacteroidota
Order / Genus				Sulfurovum							Nitratifractor	Sulfuricuvum		Sulfurimonas		Sulfurospirillum				Chromatiales					Thiohalomonadales	GCA-001735895			Thiotrichales				Desulfurivibrionaceae			Desulfocapsaceae				Syntrophorhabdus
Gene	Gene name	KEGG	Gene Description	bin30011	bin10034	bin2006	bin1004	bin20011	bin30019	bin1001	bin10079	bin20014	bin3001	bin10086	bin10087	bin10083	bin3007	bin20019	bin10080	bin30013	bin2008	bin10019	Bin20021	bin3008	bin10089	bin10026	bin3009	bin100104	bin10046	bin10069	bin10096	bin10013	bin10037	bin30021	bin100106	bin10051	bin10054	bin100102	bin10093	bin100116	bin10064	bin100100	bin100110	bin1005	bin10098	bin100107	bin1003	bin10073	bin10061
fccB	sulfide dehydrogenase [flavocytochrome c] flavoprotein chain [EC:1.8.2.3]	K17229	sulfide oxidation	Presence	Presence	Presence	Presence	Presence	Presence	#N/A	#N/A	#N/A	#N/A	#N/A	#N/A	#N/A	Presence	#N/A	#N/A	Presence	Presence	Presence	#N/A	#N/A	#N/A	Presence	Presence	Presence	Presence	#N/A	#N/A	Presence	#N/A	#N/A	#N/A	#N/A	#N/A	#N/A	#N/A	#N/A	#N/A	#N/A	#N/A	#N/A	#N/A	#N/A	#N/A	#N/A	#N/A
Sqr	sulfide:quinone oxidoreductase [EC:1.8.5.4]	K17218	sulfide oxidation	Presence	Presence	Presence	Presence	Presence	Presence	Presence	Presence	Presence	Presence	Presence	Presence	Presence	Presence	Presence	Presence	Presence	Presence	Presence	Presence	Presence	Presence	Presence	Presence	Presence	Presence	Presence	Presence	Presence	#N/A	#N/A	#N/A	#N/A	Presence	#N/A	#N/A	#N/A	Presence	#N/A	Presence	Presence	Presence	Presence	Presence	#N/A	Presence
soxA	sulfur-oxidizing protein SoxA	K17222	thiosulfate oxidation	#N/A	Presence	#N/A	Presence	Presence	Presence	#N/A	Presence	Presence	Presence	Presence	Presence	#N/A	#N/A	#N/A	Presence	Presence	Presence	Presence	Presence	Presence	Presence	Presence	#N/A	#N/A	Presence	Presence	Presence	Presence	#N/A	#N/A	#N/A	#N/A	#N/A	#N/A	#N/A	#N/A	#N/A	#N/A	#N/A	#N/A	#N/A	#N/A	#N/A	#N/A	#N/A
soxB	sulfur-oxidizing protein SoxB	K17224	thiosulfate oxidation	#N/A	Presence	#N/A	Presence	Presence	Presence	#N/A	Presence	Presence	Presence	Presence	Presence	#N/A	#N/A	#N/A	Presence	Presence	Presence	Presence	Presence	Presence	Presence	#N/A	#N/A	Presence	Presence	Presence	Presence	Presence	#N/A	#N/A	#N/A	#N/A	#N/A	#N/A	#N/A	#N/A	#N/A	#N/A	#N/A	#N/A	#N/A	#N/A	#N/A	#N/A	#N/A
soxZ	sulfur-oxidizing protein SoxZ	K17227	thiosulfate oxidation	Presence	Presence	Presence	Presence	Presence	Presence	Presence	#N/A	Presence	Presence	Presence	Presence	Presence	Presence	Presence	Presence	Presence	Presence	Presence	Presence	Presence	Presence	Presence	#N/A	Presence	Presence	Presence	Presence	Presence	#N/A	#N/A	#N/A	#N/A	#N/A	#N/A	#N/A	#N/A	#N/A	#N/A	#N/A	#N/A	#N/A	#N/A	#N/A	#N/A	#N/A
soxY	sulfur-oxidizing protein SoxY	K17226	thiosulfate oxidation	Presence	Presence	Presence	Presence	Presence	Presence	Presence	#N/A	Presence	Presence	Presence	Presence	Presence	Presence	Presence	Presence	Presence	Presence	Presence	Presence	Presence	Presence	Presence	#N/A	Presence	Presence	Presence	Presence	Presence	#N/A	#N/A	#N/A	#N/A	#N/A	#N/A	#N/A	#N/A	#N/A	#N/A	#N/A	#N/A	#N/A	#N/A	#N/A	#N/A	#N/A
soxC	sulfane dehydrogenase subunit SoxC	K17225	thiosulfate oxidation	Presence	Presence	Presence	Presence	Presence	Presence	Presence	#N/A	Presence	Presence	Presence	#N/A	Presence	Presence	Presence	Presence	#N/A	#N/A	#N/A	Presence	Presence	#N/A	#N/A	#N/A	#N/A	Presence	#N/A	#N/A	#N/A	#N/A	#N/A	#N/A	#N/A	#N/A	#N/A	#N/A	#N/A	#N/A	#N/A	#N/A	#N/A	#N/A	#N/A	#N/A	#N/A	#N/A
soxD	S-disulfanyl-L-cysteine oxidoreductase SoxD	K22622	thiosulfate oxidation	Presence	Presence	Presence	Presence	Presence	Presence	Presence	#N/A	Presence	Presence	Presence	#N/A	Presence	Presence	Presence	Presence	#N/A	#N/A	#N/A	Presence	Presence	#N/A	#N/A	#N/A	#N/A	Presence	#N/A	#N/A	#N/A	#N/A	#N/A	#N/A	#N/A	#N/A	#N/A	#N/A	#N/A	#N/A	#N/A	#N/A	#N/A	#N/A	#N/A	#N/A	#N/A	#N/A
asrA	anaerobic sulfite reductase subunit A ( Salmonella/Clostridium type)	K16950	sulfate reduction [alternative pathway]	#N/A	#N/A	#N/A	#N/A	#N/A	#N/A	#N/A	#N/A	#N/A	#N/A	#N/A	#N/A	#N/A	#N/A	#N/A	#N/A	#N/A	#N/A	#N/A	#N/A	#N/A	#N/A	#N/A	#N/A	#N/A	#N/A	#N/A	#N/A	#N/A	#N/A	#N/A	#N/A	#N/A	#N/A	#N/A	#N/A	#N/A	#N/A	#N/A	#N/A	#N/A	#N/A	#N/A	#N/A	#N/A	#N/A
asrB	anaerobic sulfite reductase subunit B ( Salmonella/Clostridium type)	K16951	sulfate reduction [alternative pathway]	#N/A	#N/A	#N/A	#N/A	#N/A	#N/A	#N/A	#N/A	#N/A	#N/A	#N/A	#N/A	#N/A	#N/A	#N/A	#N/A	#N/A	#N/A	#N/A	#N/A	#N/A	#N/A	#N/A	#N/A	#N/A	#N/A	#N/A	#N/A	#N/A	#N/A	#N/A	#N/A	#N/A	#N/A	#N/A	#N/A	#N/A	#N/A	#N/A	#N/A	#N/A	#N/A	#N/A	#N/A	#N/A	#N/A
asrC	anaerobic sulfite reductase subunit C ( Salmonella/Clostridium type)	K00385	sulfate reduction [alternative pathway]	#N/A	#N/A	#N/A	#N/A	#N/A	#N/A	#N/A	#N/A	#N/A	#N/A	#N/A	#N/A	#N/A	#N/A	#N/A	#N/A	#N/A	#N/A	#N/A	#N/A	#N/A	#N/A	#N/A	#N/A	#N/A	#N/A	#N/A	#N/A	#N/A	#N/A	#N/A	#N/A	#N/A	Presence	#N/A	#N/A	Presence	#N/A	#N/A	#N/A	#N/A	#N/A	#N/A	#N/A	#N/A	#N/A
dsrB	dissimilatory sulfite reductase beta subunit [EC:1.8.99.5]	K11181	sulfate reduction/sulfur oxidation	#N/A	#N/A	#N/A	#N/A	#N/A	#N/A	#N/A	#N/A	#N/A	#N/A	#N/A	#N/A	#N/A	#N/A	#N/A	#N/A	Presence	Presence	Presence	#N/A	Presence	Presence	Presence	#N/A	Presence	Presence	Presence	Presence	Presence	#N/A	Presence	#N/A	Presence	Presence	#N/A	#N/A	#N/A	#N/A	Presence	Presence	#N/A	#N/A	#N/A	#N/A	#N/A	#N/A
dsrA	dissimilatory sulfite reductase alpha subunit	K11180	sulfate reduction/sulfur oxidation	#N/A	#N/A	#N/A	#N/A	#N/A	#N/A	#N/A	#N/A	#N/A	#N/A	#N/A	#N/A	#N/A	#N/A	#N/A	#N/A	Presence	Presence	Presence	#N/A	Presence	Presence	Presence	#N/A	Presence	Presence	Presence	Presence	Presence	#N/A	Presence	#N/A	Presence	Presence	#N/A	#N/A	#N/A	#N/A	Presence	Presence	#N/A	#N/A	#N/A	#N/A	#N/A	#N/A
dsrD	Dissimilatory sulfite reductase D		sulfate reduction	#N/A	#N/A	#N/A	#N/A	#N/A	#N/A	#N/A	#N/A	#N/A	#N/A	#N/A	#N/A	#N/A	#N/A	#N/A	#N/A	#N/A	#N/A	#N/A	#N/A	#N/A	#N/A	#N/A	#N/A	#N/A	#N/A	#N/A	#N/A	#N/A	#N/A	#N/A	#N/A	#N/A	#N/A	#N/A	#N/A	#N/A	#N/A	#N/A	#N/A	#N/A	#N/A	#N/A	#N/A	#N/A	#N/A
aprA	adenylylsulfate reductase, subunit A [EC:1.8.99.2]	K00394	sulfate reduction/sulfur oxidation	#N/A	#N/A	#N/A	#N/A	#N/A	#N/A	#N/A	#N/A	#N/A	#N/A	#N/A	#N/A	#N/A	#N/A	#N/A	#N/A	Presence	Presence	Presence	Presence	Presence	Presence	Presence	#N/A	Presence	Presence	#N/A	Presence	#N/A	#N/A	#N/A	#N/A	Presence	Presence	#N/A	#N/A	#N/A	#N/A	#N/A	#N/A	#N/A	#N/A	Presence	#N/A	#N/A	#N/A
aprB	adenylylsulfate reductase, subunit B [EC:1.8.99.2]	K00395	sulfate reduction/sulfur oxidation	#N/A	#N/A	#N/A	#N/A	#N/A	#N/A	#N/A	#N/A	#N/A	#N/A	#N/A	#N/A	#N/A	#N/A	#N/A	#N/A	Presence	Presence	Presence	Presence	Presence	#N/A	#N/A	#N/A	Presence	Presence	#N/A	Presence	#N/A	#N/A	#N/A	#N/A	Presence	Presence	#N/A	#N/A	#N/A	#N/A	#N/A	#N/A	#N/A	#N/A	Presence	#N/A	#N/A	#N/A
sat	sulfate adenylyltransferase [EC:2.7.7.4]	K00958	sulfate reduction/sulfur oxidation	Presence	Presence	Presence	#N/A	Presence	Presence	Presence	Presence	Presence	Presence	Presence	Presence	Presence	Presence	Presence	Presence	Presence	Presence	Presence	Presence	Presence	Presence	Presence	Presence	Presence	Presence	#N/A	Presence	Presence	Presence	Presence	Presence	Presence	Presence	#N/A	#N/A	#N/A	#N/A	Presence	#N/A	#N/A	#N/A	#N/A	#N/A	#N/A	#N/A
pmoA	methane/ammonia monooxygenase subunit A	K10944	aerobic methane oxidation [Bacteria]	#N/A	#N/A	#N/A	#N/A	#N/A	#N/A	#N/A	#N/A	#N/A	#N/A	#N/A	#N/A	#N/A	#N/A	#N/A	#N/A	#N/A	#N/A	#N/A	#N/A	#N/A	#N/A	#N/A	#N/A	#N/A	#N/A	#N/A	#N/A	#N/A	#N/A	#N/A	#N/A	#N/A	#N/A	#N/A	#N/A	#N/A	#N/A	#N/A	#N/A	#N/A	#N/A	#N/A	#N/A	#N/A	#N/A
pmoB	methane/ammonia monooxygenase subunit B	K10945	aerobic methane oxidation [Bacteria]	#N/A	#N/A	#N/A	#N/A	#N/A	#N/A	#N/A	#N/A	#N/A	#N/A	#N/A	#N/A	#N/A	#N/A	#N/A	#N/A	#N/A	#N/A	#N/A	#N/A	#N/A	#N/A	#N/A	#N/A	#N/A	#N/A	#N/A	#N/A	#N/A	#N/A	#N/A	#N/A	#N/A	#N/A	#N/A	#N/A	#N/A	#N/A	#N/A	#N/A	#N/A	#N/A	#N/A	#N/A	#N/A	#N/A
pmoC	methane/ammonia monooxygenase subunit C	K10946	aerobic methane oxidation [Bacteria]	#N/A	#N/A	#N/A	#N/A	#N/A	#N/A	#N/A	#N/A	#N/A	#N/A	#N/A	#N/A	#N/A	#N/A	#N/A	#N/A	#N/A	#N/A	#N/A	#N/A	#N/A	#N/A	#N/A	#N/A	#N/A	#N/A	#N/A	#N/A	#N/A	#N/A	#N/A	#N/A	#N/A	#N/A	#N/A	#N/A	#N/A	#N/A	#N/A	#N/A	#N/A	#N/A	#N/A	#N/A	#N/A	#N/A
mmoB	methane monooxygenase regulatory protein B	K16160	aerobic methane oxidation [Bacteria]	#N/A	#N/A	#N/A	#N/A	#N/A	#N/A	#N/A	#N/A	#N/A	#N/A	#N/A	#N/A	#N/A	#N/A	#N/A	#N/A	#N/A	#N/A	#N/A	#N/A	#N/A	#N/A	#N/A	#N/A	#N/A	#N/A	#N/A	#N/A	#N/A	#N/A	#N/A	#N/A	#N/A	#N/A	#N/A	#N/A	#N/A	#N/A	#N/A	#N/A	#N/A	#N/A	#N/A	#N/A	#N/A	#N/A
mmoD	methane monooxygenase regulatory protein D	K16162	aerobic methane oxidation [Bacteria]	#N/A	#N/A	#N/A	#N/A	#N/A	#N/A	#N/A	#N/A	#N/A	#N/A	#N/A	#N/A	#N/A	#N/A	#N/A	#N/A	#N/A	#N/A	#N/A	#N/A	#N/A	#N/A	#N/A	#N/A	#N/A	#N/A	#N/A	#N/A	#N/A	#N/A	#N/A	#N/A	#N/A	#N/A	#N/A	#N/A	#N/A	#N/A	#N/A	#N/A	#N/A	#N/A	#N/A	#N/A	#N/A	#N/A
mcrA	methyl-coenzyme M reductase alpha subunit	K00399	methanogenesis [Archaea]	#N/A	#N/A	#N/A	#N/A	#N/A	#N/A	#N/A	#N/A	#N/A	#N/A	#N/A	#N/A	#N/A	#N/A	#N/A	#N/A	#N/A	#N/A	#N/A	#N/A	#N/A	#N/A	#N/A	#N/A	#N/A	#N/A	#N/A	#N/A	#N/A	#N/A	#N/A	#N/A	#N/A	#N/A	#N/A	#N/A	#N/A	#N/A	#N/A	#N/A	#N/A	#N/A	#N/A	#N/A	#N/A	#N/A
mcrB	methyl-coenzyme M reductase Beta subunit	K00401	methanogenesis [Archaea]	#N/A	#N/A	#N/A	#N/A	#N/A	#N/A	#N/A	#N/A	#N/A	#N/A	#N/A	#N/A	#N/A	#N/A	#N/A	#N/A	#N/A	#N/A	#N/A	#N/A	#N/A	#N/A	#N/A	#N/A	#N/A	#N/A	#N/A	#N/A	#N/A	#N/A	#N/A	#N/A	#N/A	#N/A	#N/A	#N/A	#N/A	#N/A	#N/A	#N/A	#N/A	#N/A	#N/A	#N/A	#N/A	#N/A
mcrG	methyl-coenzyme M reductase gamma subunit	K00402	methanogenesis [Archaea]	#N/A	#N/A	#N/A	#N/A	#N/A	#N/A	#N/A	#N/A	#N/A	#N/A	#N/A	#N/A	#N/A	#N/A	#N/A	#N/A	#N/A	#N/A	#N/A	#N/A	#N/A	#N/A	#N/A	#N/A	#N/A	#N/A	#N/A	#N/A	#N/A	#N/A	#N/A	#N/A	#N/A	#N/A	#N/A	#N/A	#N/A	#N/A	#N/A	#N/A	#N/A	#N/A	#N/A	#N/A	#N/A	#N/A
anfD	nitrogenase Fe-Fe alpha	K02586	nitrogen fixation	Presence	Presence	#N/A	#N/A	#N/A	#N/A	Presence	Presence	Presence	Presence	#N/A	#N/A	Presence	Presence	Presence	Presence	Presence	Presence	Presence	#N/A	#N/A	#N/A	#N/A	#N/A	#N/A	Presence	#N/A	#N/A	#N/A	Presence	Presence	Presence	Presence	Presence	#N/A	#N/A	#N/A	#N/A	#N/A	#N/A	#N/A	#N/A	#N/A	#N/A	#N/A	#N/A
anfK	nitrogenase Fe-Fe beta	K02591	nitrogen fixation	Presence	Presence	Presence	#N/A	#N/A	#N/A	Presence	Presence	Presence	Presence	Presence	#N/A	Presence	Presence	Presence	Presence	Presence	Presence	Presence	#N/A	#N/A	#N/A	#N/A	#N/A	#N/A	Presence	#N/A	#N/A	#N/A	Presence	Presence	Presence	Presence	Presence	#N/A	#N/A	#N/A	#N/A	#N/A	#N/A	#N/A	#N/A	#N/A	#N/A	#N/A	#N/A
anfG	nitrogenase Fe-Fe delta	K00531	nitrogen fixation	#N/A	#N/A	#N/A	#N/A	#N/A	#N/A	#N/A	#N/A	#N/A	#N/A	#N/A	#N/A	#N/A	#N/A	#N/A	#N/A	#N/A	#N/A	#N/A	#N/A	#N/A	#N/A	#N/A	#N/A	#N/A	#N/A	#N/A	#N/A	#N/A	#N/A	#N/A	#N/A	#N/A	#N/A	#N/A	#N/A	#N/A	#N/A	#N/A	#N/A	#N/A	#N/A	#N/A	#N/A	#N/A	#N/A
vnfD	nitrogenase V alpha	K22896	nitrogen fixation	#N/A	#N/A	#N/A	#N/A	#N/A	#N/A	#N/A	#N/A	#N/A	#N/A	#N/A	#N/A	#N/A	#N/A	#N/A	#N/A	#N/A	#N/A	#N/A	#N/A	#N/A	#N/A	#N/A	#N/A	#N/A	#N/A	#N/A	#N/A	#N/A	#N/A	#N/A	#N/A	#N/A	#N/A	#N/A	#N/A	#N/A	#N/A	#N/A	#N/A	#N/A	#N/A	#N/A	#N/A	#N/A	#N/A
vnfK	nitrogenase V beta	K22897	nitrogen fixation	#N/A	#N/A	#N/A	#N/A	#N/A	#N/A	#N/A	#N/A	#N/A	#N/A	#N/A	#N/A	#N/A	#N/A	#N/A	#N/A	#N/A	#N/A	#N/A	#N/A	#N/A	#N/A	#N/A	#N/A	#N/A	#N/A	#N/A	#N/A	#N/A	#N/A	#N/A	#N/A	#N/A	#N/A	#N/A	#N/A	#N/A	#N/A	#N/A	#N/A	#N/A	#N/A	#N/A	#N/A	#N/A	#N/A
vnfG	nitrogenase V delta	K22898	nitrogen fixation	#N/A	#N/A	#N/A	#N/A	#N/A	#N/A	#N/A	#N/A	#N/A	#N/A	#N/A	#N/A	#N/A	#N/A	#N/A	#N/A	#N/A	#N/A	#N/A	#N/A	#N/A	#N/A	#N/A	#N/A	#N/A	#N/A	#N/A	#N/A	#N/A	#N/A	#N/A	#N/A	#N/A	#N/A	#N/A	#N/A	#N/A	#N/A	#N/A	#N/A	#N/A	#N/A	#N/A	#N/A	#N/A	#N/A
nifD	nitrogenase Mo-Fe Alpha	K02586	nitrogen fixation	Presence	Presence	#N/A	#N/A	#N/A	#N/A	Presence	Presence	Presence	Presence	#N/A	#N/A	Presence	Presence	Presence	Presence	Presence	Presence	Presence	#N/A	#N/A	#N/A	#N/A	#N/A	#N/A	Presence	#N/A	#N/A	#N/A	Presence	Presence	Presence	Presence	Presence	#N/A	#N/A	#N/A	#N/A	#N/A	#N/A	#N/A	#N/A	#N/A	#N/A	#N/A	#N/A
nifK	nitrogenase Mo-Fe beta	K02591	nitrogen fixation	Presence	Presence	Presence	#N/A	#N/A	#N/A	Presence	Presence	Presence	Presence	Presence	#N/A	Presence	Presence	Presence	Presence	Presence	Presence	Presence	#N/A	#N/A	#N/A	#N/A	#N/A	#N/A	Presence	#N/A	#N/A	#N/A	Presence	Presence	Presence	Presence	Presence	#N/A	#N/A	#N/A	#N/A	#N/A	#N/A	#N/A	#N/A	#N/A	#N/A	#N/A	#N/A
nifH	nitrogenase iron protein NifH [EC:1.18.6.1]	K02588	nitrogen fixation	Presence	Presence	#N/A	#N/A	#N/A	#N/A	Presence	Presence	Presence	Presence	Presence	#N/A	Presence	Presence	Presence	Presence	Presence	Presence	Presence	#N/A	#N/A	#N/A	#N/A	#N/A	#N/A	Presence	#N/A	#N/A	#N/A	Presence	Presence	#N/A	Presence	Presence	#N/A	#N/A	#N/A	#N/A	#N/A	#N/A	#N/A	#N/A	#N/A	#N/A	#N/A	#N/A
nxrA	Nitrite oxidoreductase subunit A	K00370	nitrification	#N/A	Presence	Presence	#N/A	#N/A	#N/A	#N/A	#N/A	#N/A	#N/A	#N/A	#N/A	#N/A	#N/A	#N/A	#N/A	#N/A	#N/A	#N/A	#N/A	#N/A	#N/A	#N/A	#N/A	#N/A	#N/A	#N/A	#N/A	#N/A	#N/A	#N/A	#N/A	#N/A	#N/A	#N/A	#N/A	#N/A	#N/A	#N/A	#N/A	#N/A	#N/A	#N/A	#N/A	#N/A	#N/A
nxrB	Nitrite oxidoreductase subunit B	K00371	nitrification	#N/A	Presence	Presence	#N/A	#N/A	#N/A	#N/A	#N/A	#N/A	#N/A	#N/A	#N/A	#N/A	#N/A	#N/A	#N/A	#N/A	#N/A	#N/A	#N/A	#N/A	#N/A	#N/A	#N/A	#N/A	#N/A	#N/A	#N/A	#N/A	#N/A	#N/A	#N/A	#N/A	#N/A	#N/A	#N/A	#N/A	#N/A	#N/A	#N/A	#N/A	#N/A	#N/A	#N/A	#N/A	#N/A
pmoA	methane/ammonia monooxygenase subunit A	K10944	nitrification	#N/A	#N/A	#N/A	#N/A	#N/A	#N/A	#N/A	#N/A	#N/A	#N/A	#N/A	#N/A	#N/A	#N/A	#N/A	#N/A	#N/A	#N/A	#N/A	#N/A	#N/A	#N/A	#N/A	#N/A	#N/A	#N/A	#N/A	#N/A	#N/A	#N/A	#N/A	#N/A	#N/A	#N/A	#N/A	#N/A	#N/A	#N/A	#N/A	#N/A	#N/A	#N/A	#N/A	#N/A	#N/A	#N/A
pmoB	methane/ammonia monooxygenase subunit B	K10945	nitrification	#N/A	#N/A	#N/A	#N/A	#N/A	#N/A	#N/A	#N/A	#N/A	#N/A	#N/A	#N/A	#N/A	#N/A	#N/A	#N/A	#N/A	#N/A	#N/A	#N/A	#N/A	#N/A	#N/A	#N/A	#N/A	#N/A	#N/A	#N/A	#N/A	#N/A	#N/A	#N/A	#N/A	#N/A	#N/A	#N/A	#N/A	#N/A	#N/A	#N/A	#N/A	#N/A	#N/A	#N/A	#N/A	#N/A
pmoC	methane/ammonia monooxygenase subunit C	K10946	nitrification	#N/A	#N/A	#N/A	#N/A	#N/A	#N/A	#N/A	#N/A	#N/A	#N/A	#N/A	#N/A	#N/A	#N/A	#N/A	#N/A	#N/A	#N/A	#N/A	#N/A	#N/A	#N/A	#N/A	#N/A	#N/A	#N/A	#N/A	#N/A	#N/A	#N/A	#N/A	#N/A	#N/A	#N/A	#N/A	#N/A	#N/A	#N/A	#N/A	#N/A	#N/A	#N/A	#N/A	#N/A	#N/A	#N/A
haoB	hydroxylamine dehydrogenase [EC:1.7.2.6]	K10535	nitrification	#N/A	#N/A	#N/A	#N/A	#N/A	#N/A	#N/A	#N/A	#N/A	#N/A	#N/A	#N/A	#N/A	#N/A	#N/A	#N/A	#N/A	#N/A	#N/A	#N/A	#N/A	#N/A	Presence	#N/A	#N/A	#N/A	#N/A	Presence	#N/A	#N/A	#N/A	Presence	Presence	Presence	Presence	Presence	Presence	#N/A	Presence	Presence	#N/A	#N/A	#N/A	#N/A	#N/A	#N/A
napA	periplasmic nitrate reductase NapA [EC:1.7.99.-]	K02567	dissimilatory nitrate reduction/denitrification	#N/A	#N/A	#N/A	Presence	Presence	Presence	Presence	#N/A	#N/A	#N/A	Presence	#N/A	#N/A	#N/A	#N/A	Presence	#N/A	#N/A	#N/A	Presence	Presence	#N/A	Presence	Presence	#N/A	#N/A	#N/A	Presence	#N/A	#N/A	#N/A	#N/A	#N/A	Presence	#N/A	#N/A	#N/A	#N/A	#N/A	Presence	#N/A	#N/A	#N/A	#N/A	#N/A	#N/A
napB	periplasmic nitrate reductase NapB [EC:1.7.100.-]	K02568	dissimilatory nitrate reduction/denitrification	#N/A	#N/A	#N/A	Presence	Presence	Presence	Presence	#N/A	#N/A	#N/A	Presence	#N/A	#N/A	#N/A	#N/A	Presence	#N/A	#N/A	#N/A	Presence	Presence	#N/A	Presence	Presence	#N/A	#N/A	#N/A	Presence	#N/A	#N/A	#N/A	#N/A	#N/A	#N/A	#N/A	#N/A	#N/A	#N/A	#N/A	#N/A	#N/A	#N/A	#N/A	#N/A	#N/A	#N/A
narG	nitrate reductase / nitrite oxidoreductase, alpha subunit	K00370	dissimilatory nitrate reduction/denitrification	#N/A	Presence	Presence	#N/A	#N/A	#N/A	#N/A	#N/A	#N/A	#N/A	#N/A	#N/A	#N/A	#N/A	#N/A	#N/A	#N/A	#N/A	#N/A	#N/A	#N/A	#N/A	#N/A	#N/A	#N/A	#N/A	#N/A	#N/A	#N/A	#N/A	#N/A	#N/A	#N/A	#N/A	#N/A	#N/A	#N/A	#N/A	#N/A	#N/A	#N/A	#N/A	#N/A	#N/A	#N/A	#N/A
narH	nitrate reductase / nitrite oxidoreductase, beta subunit	K00371	dissimilatory nitrate reduction/denitrification	#N/A	Presence	Presence	#N/A	#N/A	#N/A	#N/A	#N/A	#N/A	#N/A	#N/A	#N/A	#N/A	#N/A	#N/A	#N/A	#N/A	#N/A	#N/A	#N/A	#N/A	#N/A	#N/A	#N/A	#N/A	#N/A	#N/A	#N/A	#N/A	#N/A	#N/A	#N/A	#N/A	#N/A	#N/A	#N/A	#N/A	#N/A	#N/A	#N/A	#N/A	#N/A	#N/A	#N/A	#N/A	#N/A
cyt c552 small NrfH	nitrite reductase small subunit (cytochrome c-552)	K15876	dissimilatory nitrate reduction	#N/A	#N/A	#N/A	#N/A	#N/A	#N/A	#N/A	#N/A	#N/A	#N/A	#N/A	#N/A	#N/A	#N/A	#N/A	#N/A	#N/A	#N/A	#N/A	#N/A	#N/A	#N/A	#N/A	#N/A	#N/A	#N/A	#N/A	#N/A	#N/A	#N/A	#N/A	#N/A	#N/A	#N/A	Presence	#N/A	#N/A	#N/A	#N/A	#N/A	#N/A	#N/A	#N/A	#N/A	#N/A	#N/A
cyt c552 large NrFA	nitrite reductase (cytochrome c-552)	K03385	dissimilatory nitrate reduction	#N/A	#N/A	#N/A	#N/A	#N/A	#N/A	#N/A	#N/A	#N/A	#N/A	#N/A	#N/A	#N/A	#N/A	#N/A	#N/A	#N/A	#N/A	#N/A	#N/A	#N/A	#N/A	#N/A	#N/A	#N/A	#N/A	#N/A	#N/A	#N/A	#N/A	#N/A	#N/A	#N/A	#N/A	#N/A	#N/A	#N/A	#N/A	#N/A	#N/A	#N/A	#N/A	#N/A	#N/A	#N/A	#N/A
NrfD	protein NrfD	K04015	dissimilatory nitrate reduction	#N/A	#N/A	#N/A	#N/A	#N/A	#N/A	#N/A	#N/A	#N/A	#N/A	#N/A	#N/A	#N/A	#N/A	#N/A	#N/A	#N/A	#N/A	#N/A	#N/A	#N/A	#N/A	#N/A	#N/A	#N/A	#N/A	#N/A	#N/A	#N/A	#N/A	#N/A	#N/A	#N/A	#N/A	#N/A	#N/A	#N/A	#N/A	#N/A	#N/A	Presence	Presence	Presence	Presence	Presence	#N/A
NirB	nitrite reductase (NADH) large subunit [EC:1.7.1.15]	K00362	dissimilatory nitrate reduction	#N/A	#N/A	#N/A	#N/A	#N/A	#N/A	#N/A	#N/A	#N/A	#N/A	#N/A	#N/A	#N/A	#N/A	#N/A	#N/A	Presence	Presence	Presence	Presence	Presence	Presence	#N/A	Presence	Presence	Presence	Presence	Presence	#N/A	#N/A	#N/A	#N/A	#N/A	#N/A	#N/A	#N/A	#N/A	#N/A	#N/A	#N/A	#N/A	#N/A	#N/A	#N/A	#N/A	#N/A
NirD	nitrite reductase (NADH) small subunit [EC:1.7.1.15]	K00363	dissimilatory nitrate reduction	#N/A	#N/A	#N/A	#N/A	#N/A	#N/A	#N/A	#N/A	#N/A	#N/A	#N/A	#N/A	#N/A	#N/A	#N/A	#N/A	Presence	Presence	Presence	Presence	Presence	Presence	#N/A	Presence	Presence	Presence	Presence	Presence	#N/A	#N/A	#N/A	#N/A	#N/A	#N/A	#N/A	#N/A	#N/A	#N/A	#N/A	#N/A	#N/A	#N/A	#N/A	#N/A	#N/A	#N/A
nirK	nitrite reductase (NO-forming) [EC:1.7.2.1]	K00368	denitrification (NO-forming)	#N/A	#N/A	#N/A	#N/A	#N/A	#N/A	#N/A	#N/A	#N/A	#N/A	#N/A	#N/A	#N/A	#N/A	#N/A	#N/A	#N/A	#N/A	#N/A	#N/A	#N/A	#N/A	#N/A	#N/A	#N/A	#N/A	#N/A	#N/A	#N/A	#N/A	#N/A	#N/A	#N/A	#N/A	#N/A	#N/A	#N/A	#N/A	#N/A	#N/A	#N/A	#N/A	#N/A	#N/A	#N/A	#N/A
nirS	nitrite reductase (NO-forming) / hydroxylamine reductase [EC:1.7.2.1 1.7.99.1]	K15864	denitrification (NO-forming)	#N/A	#N/A	#N/A	Presence	Presence	Presence	#N/A	#N/A	#N/A	#N/A	#N/A	#N/A	#N/A	#N/A	#N/A	Presence	#N/A	#N/A	#N/A	Presence	Presence	#N/A	#N/A	#N/A	#N/A	#N/A	#N/A	Presence	#N/A	#N/A	#N/A	#N/A	#N/A	#N/A	#N/A	#N/A	#N/A	#N/A	#N/A	#N/A	#N/A	#N/A	#N/A	#N/A	#N/A	#N/A
norB	nitric oxide reductase subunit B	K04561	denitrification (N2O-forming)	#N/A	#N/A	#N/A	Presence	Presence	Presence	#N/A	#N/A	#N/A	#N/A	#N/A	#N/A	#N/A	#N/A	#N/A	Presence	#N/A	#N/A	#N/A	Presence	Presence	#N/A	#N/A	#N/A	#N/A	Presence	#N/A	Presence	#N/A	#N/A	#N/A	#N/A	#N/A	#N/A	#N/A	#N/A	#N/A	#N/A	#N/A	#N/A	#N/A	#N/A	#N/A	#N/A	Presence	#N/A
norC	nitric oxide reductase subunit C	K02305	denitrification (N2O-forming)	#N/A	#N/A	#N/A	Presence	Presence	Presence	#N/A	#N/A	#N/A	#N/A	#N/A	#N/A	#N/A	#N/A	#N/A	Presence	#N/A	#N/A	#N/A	Presence	Presence	#N/A	#N/A	#N/A	#N/A	Presence	#N/A	Presence	#N/A	#N/A	#N/A	#N/A	#N/A	#N/A	#N/A	#N/A	#N/A	#N/A	#N/A	#N/A	#N/A	#N/A	#N/A	#N/A	#N/A	#N/A
nosD	nitrous oxidase accessory protein	K07218	denitrification (N2-forming)	#N/A	#N/A	#N/A	#N/A	#N/A	#N/A	#N/A	#N/A	#N/A	#N/A	#N/A	#N/A	#N/A	#N/A	#N/A	#N/A	#N/A	#N/A	#N/A	#N/A	#N/A	#N/A	#N/A	#N/A	#N/A	#N/A	#N/A	#N/A	Presence	#N/A	#N/A	#N/A	#N/A	#N/A	#N/A	#N/A	#N/A	#N/A	#N/A	#N/A	#N/A	#N/A	#N/A	#N/A	#N/A	#N/A
nosZ_tat	nitrous-oxide reductase [EC:1.7.2.4] TAT-dependent	K00376	denitrification (N2-forming)	#N/A	#N/A	#N/A	#N/A	#N/A	#N/A	#N/A	#N/A	#N/A	#N/A	#N/A	#N/A	#N/A	#N/A	#N/A	#N/A	#N/A	#N/A	#N/A	#N/A	#N/A	#N/A	#N/A	#N/A	#N/A	#N/A	#N/A	Presence	#N/A	#N/A	#N/A	#N/A	#N/A	#N/A	#N/A	#N/A	#N/A	#N/A	#N/A	#N/A	#N/A	#N/A	#N/A	#N/A	#N/A	#N/A
nosZ_sec	nitrous-oxide reductase [EC:1.7.2.4] Sec-dependent	K00376	denitrification (N2-forming)	#N/A	#N/A	#N/A	#N/A	#N/A	#N/A	#N/A	#N/A	#N/A	#N/A	#N/A	#N/A	#N/A	#N/A	#N/A	#N/A	#N/A	#N/A	#N/A	#N/A	#N/A	#N/A	#N/A	#N/A	#N/A	#N/A	#N/A	Presence	#N/A	#N/A	#N/A	#N/A	#N/A	#N/A	#N/A	#N/A	#N/A	#N/A	#N/A	#N/A	#N/A	#N/A	#N/A	#N/A	#N/A	#N/A
nosL	copper chaperone NosL	K19342	denitrification (N2-forming)	Presence	Presence	Presence	Presence	Presence	Presence	Presence	Presence	#N/A	#N/A	Presence	Presence	Presence	Presence	Presence	Presence	#N/A	#N/A	#N/A	#N/A	#N/A	#N/A	#N/A	Presence	#N/A	Presence	#N/A	Presence	#N/A	#N/A	#N/A	#N/A	#N/A	Presence	#N/A	#N/A	#N/A	#N/A	#N/A	Presence	#N/A	#N/A	#N/A	#N/A	#N/A	#N/A
hdh	hydrazine dehydrogenase [EC:1.7.2.8]	K20935	annamox	#N/A	#N/A	#N/A	#N/A	#N/A	#N/A	#N/A	#N/A	#N/A	#N/A	#N/A	#N/A	#N/A	#N/A	#N/A	#N/A	#N/A	#N/A	#N/A	#N/A	#N/A	#N/A	#N/A	#N/A	#N/A	#N/A	#N/A	#N/A	#N/A	#N/A	#N/A	#N/A	#N/A	#N/A	#N/A	#N/A	#N/A	#N/A	#N/A	#N/A	#N/A	#N/A	#N/A	#N/A	#N/A	#N/A
hzs_1	hydrazine synthase subunit beta [EC:1.7.2.7]	K20932	annamox	#N/A	#N/A	#N/A	#N/A	#N/A	#N/A	#N/A	#N/A	#N/A	#N/A	#N/A	#N/A	#N/A	#N/A	#N/A	#N/A	#N/A	#N/A	#N/A	#N/A	#N/A	#N/A	#N/A	#N/A	#N/A	#N/A	#N/A	#N/A	#N/A	#N/A	#N/A	#N/A	#N/A	#N/A	#N/A	#N/A	#N/A	#N/A	#N/A	#N/A	#N/A	#N/A	#N/A	#N/A	#N/A	#N/A
hzs_2	hydrazine synthase subunit gamma [EC:1.7.2.7]	K20933	annamox	#N/A	#N/A	#N/A	#N/A	#N/A	#N/A	#N/A	#N/A	#N/A	#N/A	#N/A	#N/A	#N/A	#N/A	#N/A	#N/A	#N/A	#N/A	#N/A	#N/A	#N/A	#N/A	#N/A	#N/A	#N/A	#N/A	#N/A	#N/A	#N/A	#N/A	#N/A	#N/A	#N/A	#N/A	#N/A	#N/A	#N/A	#N/A	#N/A	#N/A	#N/A	#N/A	#N/A	#N/A	#N/A	#N/A
hzs_3	hydrazine synthase subunit apha [EC:1.7.2.7]	K20934	annamox	#N/A	#N/A	#N/A	#N/A	#N/A	#N/A	#N/A	#N/A	#N/A	#N/A	#N/A	#N/A	#N/A	#N/A	#N/A	#N/A	#N/A	#N/A	#N/A	#N/A	#N/A	#N/A	#N/A	#N/A	#N/A	#N/A	#N/A	#N/A	#N/A	#N/A	#N/A	#N/A	#N/A	#N/A	#N/A	#N/A	#N/A	#N/A	#N/A	#N/A	#N/A	#N/A	#N/A	#N/A	#N/A	#N/A
ack	acetate kinase [EC:2.7.2.1]	K00925	acetate production / utilization	Presence	Presence	Presence	Presence	Presence	Presence	Presence	#N/A	#N/A	Presence	#N/A	Presence	#N/A	Presence	Presence	#N/A	Presence	Presence	Presence	#N/A	Presence	Presence	#N/A	#N/A	Presence	Presence	Presence	#N/A	Presence	Presence	#N/A	#N/A	Presence	Presence	#N/A	#N/A	Presence	Presence	#N/A	#N/A	Presence	Presence	Presence	Presence	Presence	Presence
pta		K15024		#N/A	#N/A	#N/A	#N/A	#N/A	#N/A	#N/A	#N/A	#N/A	#N/A	#N/A	#N/A	#N/A	#N/A	#N/A	#N/A	#N/A	#N/A	#N/A	#N/A	#N/A	#N/A	#N/A	#N/A	#N/A	#N/A	#N/A	#N/A	#N/A	#N/A	#N/A	#N/A	#N/A	#N/A	#N/A	#N/A	#N/A	#N/A	#N/A	#N/A	#N/A	#N/A	#N/A	#N/A	#N/A	#N/A
pta		K13788		Presence	Presence	Presence	Presence	Presence	Presence	Presence	#N/A	#N/A	Presence	#N/A	Presence	Presence	Presence	Presence	#N/A	#N/A	#N/A	#N/A	#N/A	#N/A	#N/A	#N/A	#N/A	#N/A	Presence	Presence	#N/A	#N/A	Presence	Presence	#N/A	Presence	Presence	#N/A	#N/A	Presence	#N/A	#N/A	#N/A	#N/A	#N/A	#N/A	#N/A	#N/A	#N/A
pta	phosphate acetyltransferase [EC:2.3.1.8]	K00625	acetate production / utilization	#N/A	#N/A	#N/A	#N/A	#N/A	#N/A	#N/A	#N/A	#N/A	#N/A	#N/A	#N/A	#N/A	#N/A	#N/A	#N/A	Presence	Presence	Presence	Presence	Presence	Presence	#N/A	#N/A	Presence	#N/A	#N/A	#N/A	#N/A	#N/A	#N/A	#N/A	#N/A	#N/A	#N/A	#N/A	#N/A	#N/A	Presence	#N/A	Presence	Presence	Presence	Presence	Presence	#N/A
ACSS, acs	acetyl-CoA synthetase [EC:6.2.1.1]	K01895	acetate production / utilization	Presence	Presence	#N/A	Presence	Presence	Presence	Presence	#N/A	Presence	Presence	Presence	Presence	Presence	Presence	Presence	Presence	Presence	Presence	Presence	Presence	Presence	Presence	#N/A	Presence	Presence	Presence	Presence	Presence	Presence	Presence	#N/A	Presence	Presence	Presence	Presence	Presence	Presence	Presence	Presence	Presence	Presence	Presence	Presence	Presence	#N/A	#N/A
porA	pyruvate ferredoxin oxidoreductase alpha subunit [EC:1.2.7.1]	K00169	Fermentation	Presence	Presence	Presence	Presence	Presence	Presence	Presence	#N/A	Presence	Presence	Presence	Presence	Presence	Presence	Presence	Presence	#N/A	#N/A	#N/A	Presence	Presence	#N/A	#N/A	#N/A	Presence	#N/A	#N/A	#N/A	Presence	#N/A	#N/A	#N/A	#N/A	#N/A	Presence	Presence	Presence	#N/A	#N/A	#N/A	#N/A	#N/A	#N/A	#N/A	#N/A	#N/A
adh	alcohol dehydrogenase [EC:1.1.1.1]	K00001	Fermentation	#N/A	#N/A	#N/A	#N/A	#N/A	#N/A	#N/A	#N/A	#N/A	#N/A	#N/A	#N/A	#N/A	#N/A	#N/A	#N/A	#N/A	#N/A	#N/A	#N/A	#N/A	#N/A	#N/A	#N/A	#N/A	#N/A	#N/A	#N/A	#N/A	#N/A	#N/A	#N/A	#N/A	#N/A	#N/A	#N/A	#N/A	#N/A	#N/A	#N/A	#N/A	#N/A	#N/A	#N/A	#N/A	#N/A
ldh	L-lactate dehydrogenase [EC:1.1.1.27]	K00016	Fermentation	#N/A	#N/A	#N/A	#N/A	#N/A	#N/A	#N/A	#N/A	#N/A	#N/A	#N/A	#N/A	#N/A	#N/A	#N/A	#N/A	#N/A	#N/A	#N/A	#N/A	#N/A	#N/A	#N/A	#N/A	#N/A	#N/A	#N/A	#N/A	#N/A	#N/A	#N/A	#N/A	#N/A	#N/A	#N/A	#N/A	#N/A	#N/A	#N/A	#N/A	#N/A	Presence	#N/A	#N/A	#N/A	#N/A
fdhF	formate dehydrogenase major subunit [EC:1.17.1.9]	K00123	Fermentation	Presence	Presence	Presence	Presence	Presence	Presence	Presence	Presence	Presence	Presence	Presence	#N/A	Presence	Presence	Presence	Presence	Presence	Presence	Presence	#N/A	#N/A	#N/A	#N/A	#N/A	Presence	#N/A	Presence	#N/A	Presence	Presence	Presence	Presence	Presence	Presence	Presence	Presence	Presence	#N/A	#N/A	#N/A	#N/A	#N/A	Presence	#N/A	#N/A	#N/A
coxS	aerobic carbon-monoxide dehydrogenase small subunit [EC:1.2.5.3]	K03518	CO oxidation	#N/A	#N/A	#N/A	#N/A	#N/A	#N/A	#N/A	#N/A	#N/A	#N/A	#N/A	#N/A	#N/A	#N/A	#N/A	#N/A	#N/A	#N/A	#N/A	#N/A	#N/A	#N/A	#N/A	#N/A	#N/A	#N/A	#N/A	#N/A	Presence	#N/A	#N/A	#N/A	#N/A	#N/A	Presence	Presence	Presence	Presence	Presence	#N/A	#N/A	#N/A	#N/A	#N/A	#N/A	#N/A
coxM	aerobic carbon-monoxide dehydrogenase medium subunit [EC:1.2.5.3]	K03519	CO oxidation	#N/A	#N/A	#N/A	#N/A	#N/A	#N/A	#N/A	#N/A	#N/A	#N/A	#N/A	#N/A	#N/A	#N/A	#N/A	#N/A	#N/A	#N/A	#N/A	#N/A	#N/A	#N/A	#N/A	#N/A	#N/A	#N/A	#N/A	#N/A	Presence	#N/A	#N/A	#N/A	#N/A	#N/A	Presence	Presence	Presence	#N/A	#N/A	Presence	#N/A	#N/A	#N/A	#N/A	#N/A	#N/A
coxL	aerobic carbon-monoxide dehydrogenase large subunit [EC:1.2.5.3]	K03520	CO oxidation	#N/A	#N/A	#N/A	#N/A	#N/A	#N/A	#N/A	#N/A	#N/A	#N/A	#N/A	#N/A	#N/A	#N/A	#N/A	#N/A	#N/A	#N/A	#N/A	#N/A	#N/A	#N/A	#N/A	#N/A	#N/A	#N/A	#N/A	#N/A	Presence	#N/A	#N/A	#N/A	#N/A	#N/A	#N/A	#N/A	#N/A	#N/A	#N/A	#N/A	#N/A	#N/A	#N/A	#N/A	#N/A	#N/A
rbcL	Form I and Ⅱ RuBisCO large subunit	K01601	CBB cycle	#N/A	#N/A	#N/A	#N/A	#N/A	#N/A	#N/A	#N/A	#N/A	#N/A	#N/A	#N/A	#N/A	#N/A	#N/A	#N/A	Presence	Presence	Presence	Presence	Presence	Presence	Presence	Presence	Presence	Presence	#N/A	Presence	Presence	#N/A	#N/A	#N/A	#N/A	#N/A	#N/A	#N/A	#N/A	#N/A	#N/A	#N/A	#N/A	#N/A	#N/A	#N/A	#N/A	#N/A
rbcS	ribulose-bisphosphate carboxylase small chain [EC:4.1.1.39]	K01602	CBB cycle	#N/A	#N/A	#N/A	#N/A	#N/A	#N/A	#N/A	#N/A	#N/A	#N/A	#N/A	#N/A	#N/A	#N/A	#N/A	#N/A	Presence	Presence	Presence	Presence	#N/A	Presence	Presence	Presence	Presence	#N/A	#N/A	Presence	Presence	#N/A	#N/A	#N/A	#N/A	#N/A	#N/A	#N/A	#N/A	#N/A	#N/A	#N/A	#N/A	#N/A	#N/A	#N/A	#N/A	#N/A
PRK	phosphoribulokinase	K00855	CBB cycle	#N/A	#N/A	#N/A	#N/A	#N/A	#N/A	#N/A	#N/A	#N/A	#N/A	#N/A	#N/A	#N/A	#N/A	#N/A	#N/A	Presence	Presence	Presence	Presence	Presence	Presence	Presence	Presence	Presence	Presence	Presence	Presence	Presence	#N/A	#N/A	#N/A	#N/A	#N/A	#N/A	#N/A	#N/A	#N/A	#N/A	#N/A	#N/A	#N/A	#N/A	#N/A	#N/A	#N/A
K15052	propionyl-CoA synthase	K15052	3-Hydroxypropionate bi-cycle	#N/A	#N/A	#N/A	#N/A	#N/A	#N/A	#N/A	#N/A	#N/A	#N/A	#N/A	#N/A	#N/A	#N/A	#N/A	#N/A	#N/A	#N/A	#N/A	#N/A	#N/A	#N/A	#N/A	#N/A	#N/A	#N/A	#N/A	#N/A	#N/A	#N/A	#N/A	#N/A	#N/A	#N/A	#N/A	#N/A	#N/A	#N/A	#N/A	#N/A	#N/A	#N/A	#N/A	#N/A	#N/A	#N/A
mcr	malonyl-CoA reductase	K14468	3-Hydroxypropionate bi-cycle	#N/A	#N/A	#N/A	#N/A	#N/A	#N/A	#N/A	#N/A	#N/A	#N/A	#N/A	#N/A	#N/A	#N/A	#N/A	#N/A	#N/A	#N/A	#N/A	#N/A	#N/A	#N/A	#N/A	#N/A	#N/A	#N/A	#N/A	#N/A	#N/A	#N/A	#N/A	#N/A	#N/A	#N/A	#N/A	#N/A	#N/A	#N/A	#N/A	#N/A	#N/A	#N/A	#N/A	#N/A	#N/A	#N/A
K18593	4-hydroxybutyryl-CoA synthetase	K18593	Dicarboxylate/4-hydroxybutyrate cycle and 3-hydroxypropionate/4-hydroxybutyrate cycle	#N/A	#N/A	#N/A	#N/A	#N/A	#N/A	#N/A	#N/A	#N/A	#N/A	#N/A	#N/A	#N/A	#N/A	#N/A	#N/A	#N/A	#N/A	#N/A	#N/A	#N/A	#N/A	#N/A	#N/A	#N/A	#N/A	#N/A	#N/A	#N/A	#N/A	#N/A	#N/A	#N/A	#N/A	#N/A	#N/A	#N/A	#N/A	#N/A	#N/A	#N/A	#N/A	#N/A	#N/A	#N/A	#N/A
abfD	4-hydroxybutyryl-CoA dehydratase	K14534	Dicarboxylate/4-hydroxybutyrate cycle and 3-hydroxypropionate/4-hydroxybutyrate cycle	#N/A	#N/A	#N/A	#N/A	#N/A	#N/A	#N/A	#N/A	#N/A	#N/A	#N/A	#N/A	#N/A	#N/A	#N/A	#N/A	#N/A	#N/A	#N/A	#N/A	#N/A	#N/A	#N/A	#N/A	#N/A	#N/A	#N/A	#N/A	#N/A	#N/A	#N/A	#N/A	#N/A	#N/A	#N/A	#N/A	#N/A	#N/A	#N/A	#N/A	#N/A	#N/A	#N/A	#N/A	#N/A	#N/A
cdhC	acetyl-CoA decarbonylase/synthase complex subunit beta [EC:2.3.1.-]	K00193	Wood-Ljungdahl pathway (Archaeal)	#N/A	#N/A	#N/A	#N/A	#N/A	#N/A	#N/A	#N/A	#N/A	#N/A	#N/A	#N/A	#N/A	#N/A	#N/A	#N/A	#N/A	#N/A	#N/A	#N/A	#N/A	#N/A	#N/A	#N/A	#N/A	#N/A	#N/A	#N/A	#N/A	#N/A	#N/A	#N/A	#N/A	#N/A	#N/A	#N/A	#N/A	#N/A	#N/A	#N/A	#N/A	#N/A	#N/A	#N/A	#N/A	#N/A
cdhD, acsD	acetyl-CoA decarbonylase/synthase complex subunit delta [EC:2.1.1.245]	K00194	Wood-Ljungdahl pathway (Archaeal)	#N/A	#N/A	#N/A	#N/A	#N/A	#N/A	#N/A	#N/A	#N/A	#N/A	#N/A	#N/A	#N/A	#N/A	#N/A	#N/A	#N/A	#N/A	#N/A	#N/A	#N/A	#N/A	#N/A	#N/A	#N/A	#N/A	#N/A	#N/A	#N/A	Presence	Presence	#N/A	#N/A	#N/A	Presence	Presence	Presence	#N/A	#N/A	#N/A	#N/A	#N/A	#N/A	#N/A	#N/A	#N/A
cdhE,acsC	acetyl-CoA decarbonylase/synthase complex subunit gamma [EC:2.1.1.245]	K00197	Wood-Ljungdahl pathway (Archaeal)	#N/A	#N/A	#N/A	#N/A	#N/A	#N/A	#N/A	#N/A	#N/A	#N/A	#N/A	#N/A	#N/A	#N/A	#N/A	#N/A	#N/A	#N/A	#N/A	#N/A	#N/A	#N/A	#N/A	#N/A	#N/A	#N/A	#N/A	#N/A	#N/A	Presence	Presence	Presence	Presence	Presence	Presence	Presence	Presence	#N/A	#N/A	#N/A	#N/A	#N/A	#N/A	#N/A	#N/A	#N/A
acsB	acetyl-CoA synthase	K14138	Wood-Ljungdahl pathway (Bacterial)	#N/A	#N/A	#N/A	#N/A	#N/A	#N/A	#N/A	#N/A	#N/A	#N/A	#N/A	#N/A	#N/A	#N/A	#N/A	#N/A	#N/A	#N/A	#N/A	#N/A	#N/A	#N/A	#N/A	#N/A	#N/A	#N/A	#N/A	#N/A	#N/A	Presence	Presence	Presence	Presence	Presence	Presence	Presence	Presence	#N/A	#N/A	#N/A	#N/A	#N/A	#N/A	#N/A	#N/A	#N/A
cooS, acsA	anaerobic carbon-monoxide dehydrogenase catalytic subunit [EC:1.2.7.4]	K00198	Wood-Ljungdahl pathway (Bacterial)	#N/A	#N/A	#N/A	#N/A	#N/A	#N/A	#N/A	#N/A	#N/A	#N/A	#N/A	#N/A	#N/A	#N/A	#N/A	#N/A	#N/A	#N/A	#N/A	#N/A	#N/A	#N/A	#N/A	#N/A	#N/A	#N/A	#N/A	#N/A	#N/A	Presence	Presence	Presence	Presence	Presence	Presence	Presence	Presence	#N/A	#N/A	#N/A	#N/A	#N/A	#N/A	#N/A	#N/A	#N/A
cooF	anaerobic carbon-monoxide dehydrogenase iron sulfur subunit	K00196	Wood-Ljungdahl pathway (Bacterial)	#N/A	#N/A	#N/A	#N/A	#N/A	#N/A	#N/A	#N/A	#N/A	#N/A	#N/A	#N/A	#N/A	#N/A	#N/A	#N/A	#N/A	#N/A	#N/A	#N/A	#N/A	#N/A	#N/A	#N/A	#N/A	#N/A	#N/A	#N/A	#N/A	#N/A	#N/A	#N/A	#N/A	#N/A	Presence	Presence	Presence	#N/A	#N/A	#N/A	#N/A	#N/A	#N/A	#N/A	#N/A	#N/A
aclA	ATP-citrate lyase alpha subunit	K15230	reductive TCA cycle	Presence	Presence	#N/A	#N/A	#N/A	#N/A	#N/A	Presence	Presence	Presence	Presence	#N/A	Presence	Presence	#N/A	#N/A	#N/A	#N/A	#N/A	#N/A	#N/A	#N/A	#N/A	#N/A	#N/A	Presence	#N/A	#N/A	#N/A	#N/A	#N/A	#N/A	#N/A	#N/A	#N/A	#N/A	#N/A	#N/A	#N/A	#N/A	#N/A	#N/A	#N/A	#N/A	#N/A	#N/A
aclB	ATP-citrate lyase beta subunit	K15231	reductive TCA cycle	Presence	Presence	#N/A	Presence	#N/A	Presence	Presence	Presence	Presence	Presence	Presence	#N/A	Presence	Presence	Presence	#N/A	#N/A	#N/A	#N/A	#N/A	#N/A	#N/A	#N/A	#N/A	#N/A	Presence	#N/A	#N/A	#N/A	#N/A	#N/A	#N/A	#N/A	#N/A	#N/A	#N/A	#N/A	#N/A	#N/A	#N/A	#N/A	#N/A	#N/A	#N/A	#N/A	#N/A
CoxA	cytochrome c oxidase, subunit I; caa3-type	K02274	oxygen utilization	#N/A	#N/A	#N/A	#N/A	#N/A	#N/A	#N/A	#N/A	#N/A	#N/A	#N/A	#N/A	#N/A	#N/A	#N/A	#N/A	Presence	Presence	Presence	Presence	#N/A	#N/A	Presence	#N/A	Presence	#N/A	#N/A	Presence	Presence	#N/A	#N/A	#N/A	#N/A	#N/A	#N/A	#N/A	#N/A	Presence	Presence	Presence	Presence	#N/A	Presence	Presence	#N/A	#N/A
CoxB	cytochrome c oxidase, subunit II; caa3-type	K02275	oxygen utilization	#N/A	#N/A	#N/A	#N/A	#N/A	#N/A	#N/A	#N/A	#N/A	#N/A	#N/A	#N/A	#N/A	#N/A	#N/A	Presence	Presence	Presence	Presence	Presence	Presence	#N/A	Presence	#N/A	Presence	#N/A	#N/A	Presence	Presence	#N/A	#N/A	#N/A	#N/A	#N/A	#N/A	#N/A	#N/A	Presence	Presence	Presence	Presence	#N/A	Presence	#N/A	#N/A	Presence
ccoN	cytochrome c oxidase, cbb3-type, subunit I	K00404	oxygen utilization	Presence	Presence	#N/A	Presence	Presence	Presence	Presence	#N/A	#N/A	Presence	Presence	Presence	Presence	Presence	Presence	Presence	Presence	Presence	Presence	Presence	Presence	Presence	Presence	Presence	Presence	Presence	Presence	Presence	#N/A	#N/A	#N/A	#N/A	#N/A	#N/A	#N/A	#N/A	#N/A	#N/A	#N/A	#N/A	#N/A	#N/A	#N/A	#N/A	#N/A	#N/A
ccoO	cytochrome c oxidase, cbb3-type, subunit II	K00405	oxygen utilization	Presence	Presence	#N/A	Presence	Presence	Presence	Presence	#N/A	#N/A	Presence	Presence	Presence	Presence	Presence	Presence	Presence	Presence	Presence	Presence	Presence	Presence	Presence	Presence	Presence	Presence	Presence	Presence	Presence	#N/A	#N/A	#N/A	#N/A	#N/A	#N/A	#N/A	#N/A	#N/A	#N/A	#N/A	#N/A	#N/A	#N/A	#N/A	#N/A	#N/A	#N/A
ccoQ	cytochrome c oxidase, cbb3-type, subunit IV	K00407	oxygen utilization
ccoP	cytochrome c oxidase, cbb3-type, subunit III	K00406	oxygen utilization	Presence	Presence	#N/A	Presence	Presence	Presence	Presence	#N/A	#N/A	Presence	Presence	Presence	Presence	Presence	Presence	Presence	Presence	Presence	Presence	Presence	Presence	Presence	Presence	Presence	Presence	Presence	Presence	Presence	#N/A	#N/A	#N/A	#N/A	#N/A	#N/A	#N/A	#N/A	#N/A	Presence	Presence	Presence	Presence	#N/A	Presence	#N/A	Presence	Presence
CyoA	ubiquinol oxidase, subunit II	K02297	oxygen utilization	#N/A	#N/A	#N/A	#N/A	#N/A	#N/A	#N/A	#N/A	#N/A	#N/A	#N/A	#N/A	#N/A	#N/A	#N/A	#N/A	#N/A	#N/A	#N/A	#N/A	#N/A	#N/A	#N/A	#N/A	#N/A	#N/A	#N/A	#N/A	#N/A	#N/A	#N/A	#N/A	#N/A	#N/A	#N/A	#N/A	#N/A	#N/A	#N/A	#N/A	#N/A	#N/A	#N/A	#N/A	#N/A	#N/A
CyoD	cytochrome o ubiquinol oxidase subunit IV	K02300	oxygen utilization	#N/A	#N/A	#N/A	#N/A	#N/A	#N/A	#N/A	#N/A	#N/A	#N/A	#N/A	#N/A	#N/A	#N/A	#N/A	#N/A	#N/A	#N/A	#N/A	#N/A	#N/A	#N/A	#N/A	#N/A	#N/A	#N/A	#N/A	#N/A	#N/A	#N/A	#N/A	#N/A	#N/A	#N/A	#N/A	#N/A	#N/A	#N/A	#N/A	#N/A	#N/A	#N/A	#N/A	#N/A	#N/A	#N/A
CyoE	protoheme IX farnesyltransferase	K02257	oxygen utilization	#N/A	#N/A	#N/A	#N/A	#N/A	#N/A	#N/A	#N/A	#N/A	#N/A	#N/A	#N/A	#N/A	#N/A	#N/A	#N/A	Presence	Presence	Presence	Presence	Presence	#N/A	Presence	Presence	Presence	#N/A	Presence	Presence	Presence	#N/A	#N/A	#N/A	#N/A	#N/A	#N/A	#N/A	#N/A	Presence	#N/A	#N/A	Presence	#N/A	#N/A	#N/A	Presence	#N/A
CydA	bacterial cytochrome ubiquinol oxidase	K00425	oxygen utilization	#N/A	#N/A	#N/A	#N/A	Presence	Presence	Presence	#N/A	Presence	Presence	#N/A	Presence	Presence	Presence	Presence	Presence	Presence	Presence	Presence	Presence	Presence	Presence	#N/A	Presence	Presence	Presence	Presence	#N/A	Presence	Presence	Presence	Presence	Presence	Presence	Presence	Presence	#N/A	#N/A	Presence	Presence	Presence	Presence	Presence	#N/A	Presence	Presence
CydB	cytochrome d ubiquinol oxidase, subunit II	K00426	oxygen utilization	#N/A	#N/A	#N/A	#N/A	Presence	Presence	Presence	#N/A	Presence	Presence	Presence	Presence	Presence	Presence	Presence	Presence	Presence	Presence	Presence	Presence	Presence	Presence	#N/A	Presence	Presence	Presence	Presence	#N/A	Presence	Presence	Presence	Presence	Presence	Presence	Presence	Presence	#N/A	#N/A	Presence	Presence	Presence	Presence	Presence	#N/A	Presence	Presence
QoxA	cytochrome (quinone) oxidase, aa3 type; subunit II	K02826	oxygen utilization	#N/A	#N/A	#N/A	#N/A	#N/A	#N/A	#N/A	#N/A	#N/A	#N/A	#N/A	#N/A	#N/A	#N/A	#N/A	#N/A	#N/A	#N/A	#N/A	#N/A	#N/A	#N/A	#N/A	#N/A	#N/A	#N/A	#N/A	#N/A	#N/A	#N/A	#N/A	#N/A	#N/A	#N/A	#N/A	#N/A	#N/A	#N/A	#N/A	#N/A	#N/A	#N/A	#N/A	#N/A	#N/A	#N/A
QoxB	cytochrome (quinone) oxidase, aa3 type; subunit I	K02827	oxygen utilization	#N/A	#N/A	#N/A	#N/A	#N/A	#N/A	#N/A	#N/A	#N/A	#N/A	#N/A	#N/A	#N/A	#N/A	#N/A	#N/A	#N/A	#N/A	#N/A	#N/A	#N/A	#N/A	#N/A	#N/A	#N/A	#N/A	#N/A	#N/A	#N/A	#N/A	#N/A	#N/A	#N/A	#N/A	#N/A	#N/A	#N/A	#N/A	#N/A	#N/A	#N/A	#N/A	#N/A	#N/A	#N/A	#N/A
FGE	formylglycine-generating enzyme [EC:1.8.3.7]	K13444	sulfatases	#N/A	#N/A	#N/A	#N/A	#N/A	#N/A	#N/A	#N/A	#N/A	#N/A	#N/A	#N/A	#N/A	#N/A	#N/A	#N/A	Presence	Presence	Presence	#N/A	#N/A	#N/A	#N/A	#N/A	#N/A	#N/A	#N/A	#N/A	#N/A	#N/A	#N/A	#N/A	#N/A	#N/A	Presence	Presence	#N/A	#N/A	#N/A	#N/A	#N/A	#N/A	#N/A	Presence	#N/A	#N/A
hyaA	hydrogenase small subunit	K06282	hydrogenase	#N/A	#N/A	#N/A	#N/A	#N/A	#N/A	#N/A	#N/A	#N/A	#N/A	#N/A	#N/A	#N/A	#N/A	#N/A	#N/A	Presence	Presence	Presence	Presence	Presence	Presence	Presence	#N/A	Presence	#N/A	Presence	#N/A	Presence	#N/A	#N/A	#N/A	Presence	Presence	#N/A	Presence	#N/A	#N/A	Presence	Presence	Presence	Presence	#N/A	#N/A	#N/A	#N/A
hyaB	hydrogenase large subunit	K06281	hydrogenase	#N/A	#N/A	#N/A	#N/A	#N/A	#N/A	#N/A	#N/A	#N/A	#N/A	#N/A	#N/A	#N/A	#N/A	#N/A	#N/A	Presence	Presence	Presence	Presence	Presence	Presence	Presence	Presence	Presence	#N/A	Presence	#N/A	Presence	#N/A	#N/A	#N/A	Presence	Presence	#N/A	Presence	#N/A	#N/A	Presence	Presence	Presence	Presence	#N/A	#N/A	#N/A	#N/A
hyaC	Ni/Fe-hydrogenase 1 B-type cytochrome subunit	K03620	hydrogenase	#N/A	#N/A	#N/A	#N/A	#N/A	#N/A	#N/A	Presence	Presence	Presence	Presence	#N/A	Presence	#N/A	#N/A	#N/A	Presence	Presence	Presence	Presence	#N/A	Presence	Presence	Presence	Presence	Presence	Presence	#N/A	#N/A	#N/A	#N/A	#N/A	Presence	Presence	#N/A	Presence	#N/A	#N/A	#N/A	#N/A	Presence	Presence	#N/A	#N/A	#N/A	#N/A
hyaD,hybD	hydrogenase maturation protease	K03605	hydrogenase	#N/A	#N/A	#N/A	#N/A	#N/A	#N/A	#N/A	Presence	Presence	Presence	Presence	Presence	Presence	Presence	Presence	#N/A	Presence	Presence	Presence	Presence	Presence	Presence	#N/A	#N/A	Presence	Presence	Presence	#N/A	Presence	#N/A	#N/A	#N/A	Presence	Presence	#N/A	Presence	#N/A	#N/A	Presence	Presence	Presence	Presence	Presence	#N/A	#N/A	#N/A
hyaF	hydrogenase-1 operon protein	K03618	hydrogenase	#N/A	#N/A	#N/A	#N/A	#N/A	#N/A	#N/A	#N/A	#N/A	#N/A	#N/A	#N/A	#N/A	#N/A	#N/A	#N/A	Presence	Presence	Presence	Presence	Presence	#N/A	#N/A	#N/A	Presence	#N/A	Presence	#N/A	Presence	#N/A	#N/A	#N/A	#N/A	#N/A	#N/A	#N/A	#N/A	#N/A	#N/A	#N/A	#N/A	#N/A	#N/A	#N/A	#N/A	#N/A
hydA	quinone-reactive Ni/Fe-hydrogenase small subunit	K05927	hydrogenase	#N/A	#N/A	#N/A	#N/A	#N/A	#N/A	#N/A	Presence	Presence	Presence	Presence	#N/A	Presence	Presence	Presence	#N/A	#N/A	#N/A	#N/A	#N/A	#N/A	#N/A	#N/A	#N/A	#N/A	#N/A	#N/A	#N/A	#N/A	#N/A	#N/A	#N/A	#N/A	#N/A	#N/A	Presence	#N/A	#N/A	#N/A	#N/A	#N/A	#N/A	#N/A	#N/A	#N/A	#N/A
hydB	quinone-reactive Ni/Fe-hydrogenase large subunit	K05922	hydrogenase	#N/A	#N/A	#N/A	#N/A	#N/A	#N/A	#N/A	Presence	Presence	Presence	Presence	#N/A	Presence	Presence	Presence	#N/A	#N/A	#N/A	#N/A	#N/A	#N/A	#N/A	#N/A	#N/A	#N/A	#N/A	#N/A	#N/A	#N/A	#N/A	#N/A	#N/A	#N/A	#N/A	#N/A	Presence	#N/A	#N/A	#N/A	#N/A	#N/A	#N/A	#N/A	#N/A	#N/A	#N/A
hydD	sulfhydrogenase subunit delta	K17994	hydrogenase	#N/A	#N/A	#N/A	#N/A	#N/A	#N/A	#N/A	#N/A	#N/A	#N/A	#N/A	#N/A	#N/A	#N/A	#N/A	#N/A	Presence	Presence	Presence	Presence	#N/A	Presence	#N/A	#N/A	#N/A	Presence	#N/A	#N/A	Presence	#N/A	#N/A	#N/A	#N/A	#N/A	#N/A	#N/A	#N/A	#N/A	#N/A	#N/A	#N/A	#N/A	#N/A	#N/A	#N/A	#N/A
hyfB	hydrogenase-4 component B	K12137	hydrogenase	#N/A	#N/A	#N/A	Presence	Presence	Presence	Presence	Presence	Presence	Presence	#N/A	#N/A	#N/A	#N/A	#N/A	Presence	Presence	#N/A	#N/A	#N/A	#N/A	#N/A	#N/A	#N/A	#N/A	Presence	#N/A	Presence	#N/A	#N/A	#N/A	#N/A	Presence	#N/A	#N/A	#N/A	#N/A	#N/A	#N/A	#N/A	#N/A	#N/A	#N/A	#N/A	#N/A	#N/A
hyfE	hydrogenase-4 component E	K12140	hydrogenase	#N/A	#N/A	#N/A	Presence	Presence	Presence	Presence	Presence	Presence	Presence	#N/A	#N/A	#N/A	#N/A	#N/A	Presence	#N/A	#N/A	#N/A	#N/A	#N/A	Presence	#N/A	#N/A	#N/A	Presence	#N/A	Presence	#N/A	#N/A	#N/A	#N/A	Presence	#N/A	#N/A	#N/A	#N/A	#N/A	#N/A	#N/A	#N/A	#N/A	#N/A	#N/A	#N/A	#N/A
hyfF	hydrogenase-4 component F	K12141	hydrogenase	#N/A	#N/A	#N/A	#N/A	Presence	#N/A	Presence	Presence	Presence	Presence	#N/A	#N/A	#N/A	#N/A	#N/A	Presence	Presence	#N/A	Presence	#N/A	#N/A	Presence	#N/A	#N/A	#N/A	Presence	#N/A	Presence	#N/A	#N/A	#N/A	#N/A	Presence	#N/A	#N/A	#N/A	#N/A	#N/A	#N/A	#N/A	#N/A	#N/A	#N/A	#N/A	#N/A	#N/A
hypA	hydrogenase nickel incorporation protein	K04651	hydrogenase	#N/A	#N/A	#N/A	#N/A	#N/A	#N/A	#N/A	Presence	#N/A	#N/A	#N/A	#N/A	Presence	Presence	Presence	#N/A	Presence	Presence	Presence	Presence	Presence	Presence	#N/A	Presence	Presence	#N/A	Presence	#N/A	Presence	#N/A	#N/A	#N/A	Presence	Presence	Presence	Presence	#N/A	#N/A	Presence	Presence	Presence	Presence	Presence	#N/A	#N/A	Presence
hypB	hydrogenase nickel incorporation protein	K04652	hydrogenase	#N/A	#N/A	#N/A	#N/A	#N/A	#N/A	#N/A	Presence	Presence	Presence	#N/A	#N/A	Presence	Presence	Presence	#N/A	Presence	Presence	Presence	Presence	Presence	Presence	#N/A	Presence	Presence	#N/A	Presence	#N/A	Presence	#N/A	#N/A	#N/A	Presence	Presence	Presence	Presence	#N/A	#N/A	Presence	Presence	Presence	Presence	Presence	#N/A	#N/A	Presence
hypC	hydrogenase expression/formation protein	K04653	hydrogenase	#N/A	#N/A	#N/A	#N/A	#N/A	#N/A	#N/A	Presence	Presence	Presence	#N/A	#N/A	Presence	Presence	Presence	#N/A	Presence	Presence	Presence	Presence	Presence	#N/A	#N/A	Presence	Presence	#N/A	Presence	#N/A	Presence	#N/A	#N/A	#N/A	Presence	Presence	#N/A	Presence	#N/A	#N/A	Presence	Presence	Presence	Presence	Presence	#N/A	#N/A	Presence
hypD	hydrogenase expression/formation protein	K04654	hydrogenase	#N/A	#N/A	#N/A	#N/A	#N/A	#N/A	#N/A	Presence	Presence	#N/A	#N/A	#N/A	Presence	Presence	Presence	#N/A	#N/A	#N/A	Presence	Presence	Presence	#N/A	#N/A	Presence	Presence	#N/A	Presence	#N/A	Presence	#N/A	#N/A	#N/A	Presence	#N/A	#N/A	Presence	#N/A	#N/A	Presence	Presence	Presence	Presence	Presence	#N/A	#N/A	Presence
hypE	hydrogenase expression/formation protein	K04655	hydrogenase	#N/A	#N/A	#N/A	#N/A	#N/A	#N/A	#N/A	Presence	Presence	#N/A	#N/A	#N/A	Presence	Presence	Presence	#N/A	Presence	#N/A	Presence	#N/A	Presence	#N/A	#N/A	Presence	Presence	#N/A	Presence	#N/A	Presence	#N/A	#N/A	#N/A	Presence	#N/A	#N/A	Presence	#N/A	Presence	Presence	Presence	Presence	Presence	Presence	#N/A	#N/A	Presence
hypF	hydrogenase maturation protein	K04656	hydrogenase	#N/A	#N/A	#N/A	#N/A	#N/A	#N/A	#N/A	Presence	Presence	Presence	Presence	#N/A	Presence	Presence	Presence	#N/A	Presence	#N/A	#N/A	#N/A	Presence	#N/A	#N/A	Presence	#N/A	#N/A	Presence	#N/A	Presence	#N/A	#N/A	#N/A	Presence	Presence	#N/A	Presence	#N/A	#N/A	Presence	Presence	Presence	Presence	Presence	#N/A	#N/A	Presence
hypX	hydrogenase maturation factor	K19640	hydrogenase	#N/A	#N/A	#N/A	#N/A	#N/A	#N/A	#N/A	Presence	#N/A	#N/A	#N/A	#N/A	#N/A	#N/A	#N/A	#N/A	#N/A	#N/A	#N/A	#N/A	#N/A	#N/A	#N/A	Presence	#N/A	#N/A	#N/A	#N/A	#N/A	#N/A	#N/A	#N/A	#N/A	#N/A	#N/A	#N/A	#N/A	#N/A	#N/A	#N/A	#N/A	#N/A	#N/A	#N/A	#N/A	#N/A
hupU	uptake hydrogenase small subunit	K23548	hydrogenase	#N/A	#N/A	#N/A	#N/A	#N/A	#N/A	#N/A	Presence	Presence	Presence	#N/A	#N/A	#N/A	Presence	Presence	#N/A	Presence	Presence	Presence	#N/A	#N/A	Presence	#N/A	#N/A	Presence	#N/A	#N/A	#N/A	#N/A	#N/A	#N/A	#N/A	#N/A	#N/A	#N/A	#N/A	#N/A	#N/A	#N/A	#N/A	#N/A	#N/A	#N/A	#N/A	#N/A	#N/A
hupR	response regulator	K19641	hydrogenase	#N/A	#N/A	#N/A	#N/A	#N/A	#N/A	#N/A	#N/A	#N/A	#N/A	#N/A	#N/A	#N/A	#N/A	#N/A	#N/A	Presence	Presence	Presence	#N/A	#N/A	Presence	#N/A	#N/A	Presence	#N/A	#N/A	#N/A	#N/A	#N/A	#N/A	#N/A	#N/A	#N/A	#N/A	#N/A	#N/A	#N/A	#N/A	#N/A	#N/A	#N/A	#N/A	#N/A	#N/A	#N/A
hupV	uptake hydrogenase large subunit	K23549	hydrogenase	#N/A	#N/A	#N/A	#N/A	#N/A	#N/A	#N/A	Presence	Presence	Presence	Presence	#N/A	Presence	#N/A	Presence	#N/A	Presence	Presence	Presence	#N/A	#N/A	Presence	#N/A	Presence	Presence	#N/A	#N/A	#N/A	Presence	#N/A	#N/A	#N/A	#N/A	#N/A	#N/A	#N/A	#N/A	#N/A	#N/A	#N/A	#N/A	#N/A	#N/A	#N/A	#N/A	#N/A
hupT	sensor histidine kinase	K19661	hydrogenase	#N/A	#N/A	#N/A	#N/A	#N/A	#N/A	#N/A	#N/A	#N/A	#N/A	#N/A	#N/A	#N/A	#N/A	#N/A	#N/A	Presence	Presence	Presence	#N/A	#N/A	Presence	#N/A	#N/A	Presence	#N/A	#N/A	#N/A	#N/A	#N/A	#N/A	#N/A	#N/A	#N/A	#N/A	#N/A	#N/A	#N/A	#N/A	#N/A	#N/A	#N/A	#N/A	#N/A	#N/A	#N/A
mvhD	F420-non-reducing hydrogenase iron-sulfur subunit	K14127	hydrogenase	#N/A	#N/A	#N/A	#N/A	#N/A	#N/A	#N/A	#N/A	#N/A	#N/A	#N/A	#N/A	#N/A	#N/A	#N/A	#N/A	#N/A	#N/A	#N/A	#N/A	#N/A	#N/A	#N/A	#N/A	#N/A	#N/A	#N/A	#N/A	#N/A	Presence	Presence	Presence	Presence	Presence	Presence	Presence	Presence	#N/A	#N/A	Presence	Presence	#N/A	Presence	Presence	Presence	Presence
ehbD	energy-converting hydrogenase B subunit D	K14113	hydrogenase	#N/A	#N/A	#N/A	#N/A	#N/A	#N/A	Presence	#N/A	#N/A	#N/A	#N/A	#N/A	#N/A	#N/A	#N/A	#N/A	Presence	Presence	Presence	Presence	Presence	#N/A	Presence	Presence	#N/A	Presence	#N/A	#N/A	Presence	#N/A	#N/A	#N/A	#N/A	#N/A	Presence	Presence	Presence	#N/A	#N/A	#N/A	#N/A	Presence	Presence	Presence	Presence	#N/A
hndC	NADP-reducing hydrogenase subunit HndC [EC:1.12.1.3]	K18331	hydrogenase	#N/A	#N/A	#N/A	#N/A	#N/A	#N/A	#N/A	#N/A	#N/A	#N/A	#N/A	#N/A	#N/A	#N/A	#N/A	#N/A	#N/A	#N/A	#N/A	#N/A	#N/A	#N/A	#N/A	#N/A	#N/A	#N/A	#N/A	#N/A	#N/A	#N/A	#N/A	#N/A	#N/A	#N/A	Presence	Presence	#N/A	#N/A	Presence	Presence	#N/A	#N/A	Presence	Presence	#N/A	#N/A
hoxU	bidirectional [NiFe] hydrogenase diaphorase subunit [EC:7.1.1.2]	K05588	hydrogenase	#N/A	#N/A	#N/A	#N/A	#N/A	#N/A	#N/A	#N/A	#N/A	#N/A	#N/A	#N/A	#N/A	#N/A	#N/A	#N/A	#N/A	#N/A	#N/A	#N/A	#N/A	#N/A	#N/A	#N/A	#N/A	#N/A	#N/A	#N/A	#N/A	#N/A	#N/A	#N/A	#N/A	#N/A	Presence	Presence	Presence	#N/A	#N/A	#N/A	#N/A	#N/A	#N/A	#N/A	#N/A	#N/A
frhB	coenzyme F420 hydrogenase subunit beta [EC:1.12.98.1]	K00441		#N/A	#N/A	#N/A	#N/A	#N/A	#N/A	#N/A	#N/A	#N/A	#N/A	#N/A	#N/A	#N/A	#N/A	#N/A	#N/A	#N/A	#N/A	#N/A	#N/A	#N/A	#N/A	#N/A	#N/A	#N/A	#N/A	#N/A	#N/A	Presence	#N/A	#N/A	#N/A	#N/A	#N/A	#N/A	#N/A	Presence	#N/A	#N/A	#N/A	#N/A	#N/A	#N/A	#N/A	#N/A	#N/A
DctB	4-dicarboxylate transport sensor histidine kinase	K10125		#N/A	#N/A	#N/A	#N/A	Presence	Presence	Presence	#N/A	#N/A	#N/A	Presence	#N/A	Presence	Presence	Presence	Presence	Presence	Presence	#N/A	#N/A	#N/A	#N/A	#N/A	#N/A	Presence	#N/A	#N/A	#N/A	Presence	#N/A	#N/A	#N/A	#N/A	Presence	#N/A	#N/A	#N/A	Presence	#N/A	#N/A	#N/A	#N/A	#N/A	#N/A	#N/A	#N/A
DctD	4-dicarboxylate transport sensor histidine kinase	K10126		#N/A	#N/A	#N/A	#N/A	#N/A	#N/A	#N/A	#N/A	#N/A	#N/A	#N/A	#N/A	#N/A	#N/A	#N/A	#N/A	Presence	Presence	#N/A	#N/A	#N/A	#N/A	#N/A	#N/A	Presence	#N/A	#N/A	#N/A	Presence	#N/A	#N/A	#N/A	#N/A	Presence	#N/A	#N/A	#N/A	#N/A	#N/A	#N/A	#N/A	#N/A	#N/A	#N/A	#N/A	#N/A
PsrA	thiosulfate reductase (1.8.5.5)	K08352	sulfite + hydrogen sulfide + a quinone = thiosulfate + a quinol	Presence	Presence	Presence	Presence	Presence	Presence	Presence	Presence	#N/A	#N/A	Presence	#N/A	#N/A	#N/A	#N/A	#N/A	#N/A	#N/A	#N/A	#N/A	#N/A	#N/A	#N/A	#N/A	#N/A	#N/A	#N/A	#N/A	#N/A	Presence	Presence	Presence	Presence	Presence	Presence	#N/A	#N/A	#N/A	#N/A	Presence	Presence	Presence	Presence	Presence	Presence	#N/A
PsrB	Thiosulfate reductase electron transport protein PhsB	K08353	sulfite + hydrogen sulfide + a quinone = thiosulfate + a quinol	#N/A	#N/A	#N/A	#N/A	#N/A	#N/A	#N/A	#N/A	#N/A	#N/A	#N/A	#N/A	#N/A	#N/A	#N/A	#N/A	#N/A	#N/A	#N/A	#N/A	#N/A	#N/A	#N/A	#N/A	#N/A	#N/A	#N/A	#N/A	#N/A	#N/A	#N/A	#N/A	#N/A	#N/A	#N/A	#N/A	#N/A	#N/A	#N/A	#N/A	#N/A	#N/A	#N/A	#N/A	#N/A	#N/A
PsrC	Thiosulfate reductase cytochrome B subunit	K08354	sulfite + hydrogen sulfide + a quinone = thiosulfate + a quinol	#N/A	#N/A	#N/A	#N/A	#N/A	#N/A	#N/A	#N/A	#N/A	#N/A	#N/A	#N/A	#N/A	#N/A	#N/A	#N/A	Presence	Presence	Presence	Presence	Presence	Presence	Presence	Presence	#N/A	Presence	#N/A	Presence	Presence	Presence	Presence	Presence	#N/A	Presence	Presence	Presence	#N/A	#N/A	#N/A	#N/A	#N/A	#N/A	Presence	Presence	Presence	Presence
tsdA	thiosulfate dehydrogenase(1.8.2.2)	K19713	oxidizes thiosulfate to tetrathionate	#N/A	#N/A	#N/A	#N/A	#N/A	#N/A	#N/A	#N/A	Presence	Presence	#N/A	#N/A	Presence	Presence	Presence	Presence	#N/A	#N/A	#N/A	#N/A	#N/A	#N/A	#N/A	#N/A	#N/A	#N/A	#N/A	#N/A	#N/A	#N/A	#N/A	#N/A	#N/A	#N/A	#N/A	#N/A	#N/A	#N/A	#N/A	#N/A	#N/A	#N/A	#N/A	#N/A	#N/A	#N/A
NrfA	nitrite reductase(1.7.2.2)	K03385	nitrite reduction	#N/A	#N/A	#N/A	#N/A	#N/A	#N/A	#N/A	#N/A	#N/A	#N/A	#N/A	#N/A	#N/A	#N/A	#N/A	#N/A	#N/A	#N/A	#N/A	#N/A	#N/A	#N/A	#N/A	#N/A	#N/A	#N/A	#N/A	#N/A	#N/A	#N/A	#N/A	#N/A	#N/A	#N/A	#N/A	#N/A	#N/A	#N/A	#N/A	#N/A	#N/A	#N/A	#N/A	#N/A	#N/A	#N/A
NrfH	cytochrome c nitrite reductase small subunit	K15876	nitrite reduction	#N/A	#N/A	#N/A	#N/A	#N/A	#N/A	#N/A	#N/A	#N/A	#N/A	#N/A	#N/A	#N/A	#N/A	#N/A	#N/A	#N/A	#N/A	#N/A	#N/A	#N/A	#N/A	#N/A	#N/A	#N/A	#N/A	#N/A	#N/A	#N/A	#N/A	#N/A	#N/A	#N/A	#N/A	Presence	#N/A	#N/A	#N/A	#N/A	#N/A	#N/A	#N/A	#N/A	#N/A	#N/A	#N/A
msmX	multiple sugar transport system ATP-binding protein	K10112		#N/A	#N/A	#N/A	#N/A	#N/A	#N/A	#N/A	Presence	#N/A	#N/A	#N/A	#N/A	#N/A	#N/A	#N/A	#N/A	#N/A	#N/A	#N/A	Presence	Presence	#N/A	Presence	Presence	#N/A	#N/A	#N/A	#N/A	Presence	#N/A	#N/A	#N/A	Presence	Presence	#N/A	#N/A	Presence	Presence	#N/A	#N/A	#N/A	#N/A	#N/A	#N/A	#N/A	#N/A
mlaD	phospholipid/cholesterol/gamma-HCH transport system permease protein	K02067		Presence	Presence	#N/A	Presence	Presence	Presence	Presence	Presence	Presence	Presence	Presence	Presence	Presence	Presence	Presence	Presence	Presence	Presence	Presence	Presence	Presence	#N/A	Presence	Presence	Presence	Presence	Presence	#N/A	#N/A	Presence	Presence	Presence	Presence	Presence	Presence	Presence	Presence	Presence	Presence	Presence	Presence	Presence	Presence	#N/A	Presence	Presence
mlaE	phospholipid/cholesterol/gamma-HCH transport system permease protein	K02066		Presence	Presence	Presence	Presence	Presence	Presence	#N/A	Presence	Presence	Presence	#N/A	Presence	Presence	Presence	Presence	Presence	Presence	Presence	Presence	Presence	Presence	#N/A	Presence	Presence	Presence	Presence	Presence	#N/A	#N/A	Presence	Presence	Presence	Presence	Presence	Presence	Presence	Presence	Presence	Presence	Presence	Presence	Presence	#N/A	#N/A	Presence	Presence
mlaF	phospholipid/cholesterol/gamma-HCH transport system permease protein	K02065		Presence	Presence	Presence	Presence	Presence	Presence	Presence	Presence	Presence	Presence	#N/A	Presence	Presence	Presence	Presence	Presence	Presence	Presence	Presence	Presence	Presence	#N/A	Presence	Presence	Presence	Presence	Presence	#N/A	#N/A	Presence	Presence	Presence	Presence	Presence	Presence	Presence	Presence	Presence	Presence	Presence	Presence	Presence	#N/A	#N/A	Presence	Presence
fbp	fructose-1,6-bisphosphatase I [EC:3.1.3.11]	K03841	Gluconeogenesis	#N/A	Presence	#N/A	Presence	Presence	Presence	Presence	Presence	Presence	Presence	Presence	Presence	Presence	Presence	Presence	Presence	Presence	Presence	Presence	Presence	Presence	#N/A	#N/A	#N/A	#N/A	Presence	Presence	#N/A	Presence	Presence	Presence	#N/A	#N/A	Presence	Presence	Presence	#N/A	#N/A	#N/A	Presence	Presence	#N/A	#N/A	#N/A	Presence	Presence
pfk	6-phosphofructokinase 1 [EC:2.7.1.11]	K00850	Glycolysis	#N/A	Presence	Presence	Presence	Presence	Presence	#N/A	#N/A	Presence	Presence	#N/A	Presence	Presence	Presence	Presence	Presence	#N/A	#N/A	#N/A	#N/A	#N/A	#N/A	#N/A	#N/A	#N/A	#N/A	Presence	#N/A	#N/A	#N/A	#N/A	#N/A	#N/A	#N/A	#N/A	#N/A	Presence	Presence	Presence	Presence	Presence	Presence	Presence	Presence	Presence	Presence
pckA	phosphoenolpyruvate carboxykinase (ATP) [EC:4.1.1.49]	K01610	Gluconeogenesis	Presence	Presence	#N/A	Presence	Presence	Presence	Presence	Presence	Presence	Presence	#N/A	Presence	Presence	Presence	Presence	Presence	Presence	Presence	Presence	Presence	Presence	#N/A	Presence	Presence	#N/A	#N/A	#N/A	#N/A	Presence	#N/A	#N/A	#N/A	#N/A	#N/A	Presence	Presence	Presence	Presence	Presence	Presence	Presence	Presence	Presence	#N/A	Presence	Presence
PK	pyruvate kinase [EC:2.7.1.40]	K00873	Glycolysis	Presence	Presence	Presence	Presence	Presence	Presence	#N/A	Presence	Presence	Presence	Presence	#N/A	Presence	Presence	Presence	Presence	Presence	Presence	Presence	Presence	Presence	Presence	Presence	Presence	Presence	Presence	Presence	Presence	Presence	Presence	#N/A	#N/A	Presence	Presence	#N/A	#N/A	Presence	Presence	Presence	Presence	Presence	Presence	#N/A	#N/A	Presence	Presence
motB	chemotaxis protein	K02557	Flagellar assembly	#N/A	#N/A	#N/A	#N/A	#N/A	#N/A	#N/A	#N/A	#N/A	#N/A	#N/A	#N/A	#N/A	#N/A	#N/A	#N/A	#N/A	#N/A	#N/A	#N/A	#N/A	#N/A	#N/A	#N/A	#N/A	#N/A	#N/A	#N/A	#N/A	#N/A	#N/A	#N/A	#N/A	#N/A	#N/A	#N/A	#N/A	#N/A	#N/A	#N/A	#N/A	#N/A	#N/A	#N/A	#N/A	#N/A
[truncated: 23 more columns]

## Sheet: Table S3
Supplementary Table S3 Genomic information of each MAGs
MAGs	Accession numder	Completeness (%)	Contamination (%)	Total length (bp)	GC content (%)	Number of contigs	N50 (bp)	Abundance	GTDB taxonomic classification details
									Closest placement reference	Closest placement ANI	Phylum	Class	Order	Family	Genus
bin100110	SAMN29618257	80.77	5.2	4054213	63.7459	484	10961	0.333151	GCA_001664505.1	75.69	Acidobacteriota	Mor1	Mor1	Unknown	Unknown
bin100100	SAMN29618251	78.12	3.3	3898801	59.4004	444	12100	0.588183	GCA_003105185.1	76.21	Acidobacteriota	Thermoanaerobaculia	Thermoanaerobaculales	44237	Unknown
bin10049	SAMN29618275	84.33	3.42	1936184	65.4027	211	12033	1.72561	GCA_002897675.1	76.86	Actinobacteriota	Acidimicrobiia	UBA5794	UBA4744	Unknown
bin30015	SAMN29618311	89.59	2.56	2422278	64.1991	117	38992	1.00986	N/A	N/A	Actinobacteriota	Acidimicrobiia	UBA5794	UBA5794	Unknown
bin10084	SAMN29618291	71.86	1.72	2641725	43.4675	426	7176	0.416282	GCA_003232915.1	75.91	Bacteroidota	Bacteroidia	Bacteroidales	F082	Unknown
bin100107	SAMN29618255	80.48	4.79	3468939	47.8204	518	7669	0.269807	GCA_002748055.1	76.3	Bacteroidota	Bacteroidia	Bacteroidales	GCA-2748055	GCA-2748055
bin1003	SAMN29618270	62.07	3.5	2513390	39.0264	477	5592	0.303364	N/A	N/A	Bacteroidota	Bacteroidia	Bacteroidales	Marinilabiliaceae	Unknown
bin10073	SAMN29618286	90.68	1.45	3280826	33.855	317	14975	0.454528	GCA_002084525.1	75.12	Bacteroidota	Bacteroidia	Bacteroidales	NBLH01	Unknown
bin10061	SAMN29618282	80.9	0.54	2725521	32.4857	372	8934	0.920312	GCA_002393195.1	74.59	Bacteroidota	Bacteroidia	Bacteroidales	UBA3824	Unknown
bin1005	SAMN29618276	95.7	3.49	4592003	38.9172	197	40266	0.75864	N/A	N/A	Bacteroidota	Bacteroidia	Bacteroidales	vadinHA17	Unknown
bin10098	SAMN29618298	98.65	1.9	3438369	46.8119	165	37363	0.648801	N/A	N/A	Bacteroidota	Bacteroidia	Bacteroidales	vadinHA17	Unknown
bin10059	SAMN29618279	97.15	1.98	3676171	41.3588	241	20108	0.635827	N/A	N/A	Bacteroidota	Bacteroidia	Chitinophagales	Saprospiraceae	Unknown
bin10020	SAMN29618267	86.64	4.66	2282806	34.6578	142	23009	1.94458	GCA_002747695.1	76.43	Bacteroidota	Bacteroidia	Flavobacteriales	Flavobacteriaceae	GCA-2747695
bin100117	SAMN29618259	86.76	1.55	2016899	35.6783	149	20804	2.98512	GCA_002747695.1	76.08	Bacteroidota	Bacteroidia	Flavobacteriales	Flavobacteriaceae	GCA-2747695
bin1007	SAMN29618285	90.07	1.47	2104217	34.9991	201	14440	0.76	N/A	N/A	Bacteroidota	Bacteroidia	Flavobacteriales	Flavobacteriaceae	Unknown
bin10082	SAMN29618289	90.61	3.93	3003811	36.0232	208	25779	0.591228	GCA_002793215.1	75.84	Bacteroidota	Bacteroidia	Flavobacteriales	Flavobacteriaceae	CG1-02-35-72
bin100120	SAMN29618261	73.62	2.75	2556195	43.5186	402	7467	1.01754	GCF_001886815.1	75.16	Calditrichota	Calditrichia	Calditrichales	Calditrichaceae	Unknown
bin100119	SAMN29618260	83.45	2.2	2642848	42.7128	266	14380	2.42232	GCF_001886815.1	75.86	Calditrichota	Calditrichia	Calditrichales	Calditrichaceae	Unknown
bin20020	SAMN29618303	88.49	1.1	3271545	43.4311	317	13992	0.733442	GCF_001886815.1	75.97	Calditrichota	Calditrichia	Calditrichales	Calditrichaceae	Unknown
bin30010	SAMN29618308	89.5	2.2	3230385	43.6372	284	16144	0.761451	GCF_001886815.1	75.75	Calditrichota	Calditrichia	Calditrichales	Calditrichaceae	Unknown
bin10087	SAMN29618293	66.99	1.98	1187016	36.8824	206	7151	0.412752	GCF_000147355.1	81.86	Campylobacterota	Campylobacteria	Campylobacterales	Sulfurimonadaceae	Sulfurimonas
bin10086	SAMN29618292	68.48	3.21	1565485	35.5428	309	5527	0.368777	N/A	N/A	Campylobacterota	Campylobacteria	Campylobacterales	Sulfurimonadaceae	Unknown
bin3001	SAMN29618307	87.2	2.78	1968468	51.5788	189	16749	0.965216	GCA_003245815.1	77.7	Campylobacterota	Campylobacteria	Campylobacterales	Sulfurimonadaceae	SZUA-415
bin20014	SAMN29618301	90.24	1.02	1966736	51.5384	221	11882	0.891773	GCA_003245815.1	77.68	Campylobacterota	Campylobacteria	Campylobacterales	Sulfurimonadaceae	SZUA-415
bin1001	SAMN29618250	71.52	0.41	1132966	31.7958	237	5087	0.402342	GCA_002311915.1	78.28	Campylobacterota	Campylobacteria	Campylobacterales	Sulfurovaceae	UBA1140
bin2006	SAMN29618305	73.48	1.64	1355890	47.4269	250	5808	0.476482	GCA_003252535.1	76.67	Campylobacterota	Campylobacteria	Campylobacterales	Sulfurovaceae	SZUA-451
bin30011	SAMN29618309	78.69	2.39	1508079	47.6699	232	7411	0.520062	GCA_003252535.1	76.5	Campylobacterota	Campylobacteria	Campylobacterales	Sulfurovaceae	SZUA-451
bin10079	SAMN29618287	84.63	3.89	1490361	38.1435	231	7263	0.797844	GCF_000186245.1	83.48	Campylobacterota	Campylobacteria	Campylobacterales	Sulfurovaceae	Nitratifractor
bin10034	SAMN29618271	91.39	2.66	1982629	46.355	154	21099	2.44197	GCA_003252535.1	76.42	Campylobacterota	Campylobacteria	Campylobacterales	Sulfurovaceae	SZUA-451
bin1004	SAMN29618273	91.5	2.05	1784670	40.8722	164	14815	3.5886	N/A	N/A	Campylobacterota	Campylobacteria	Campylobacterales	Sulfurovaceae	Sulfurovum
bin20011	SAMN29618300	97.34	3.01	2107567	40.9383	126	27317	1.24311	N/A	N/A	Campylobacterota	Campylobacteria	Campylobacterales	Sulfurovaceae	Sulfurovum
bin30019	SAMN29618314	97.95	2.6	2086137	40.9766	132	23313	1.18714	N/A	N/A	Campylobacterota	Campylobacteria	Campylobacterales	Sulfurovaceae	Sulfurovum
bin10083	SAMN29618290	68.39	1.15	1603498	50.5421	209	9087	2.29634	N/A	N/A	Campylobacterota	Campylobacteria	Campylobacterales	Unknown	Unknown
bin20019	SAMN29618302	86.38	3.13	1948265	50.6566	231	9957	0.773033	N/A	N/A	Campylobacterota	Campylobacteria	Campylobacterales	Unknown	Unknown
bin3007	SAMN29618316	88.91	2.44	1956286	50.6659	204	12616	0.821382	N/A	N/A	Campylobacterota	Campylobacteria	Campylobacterales	Unknown	Unknown
bin10080	SAMN29618288	92.02	3.46	2279523	39.1476	213	17893	0.886097	N/A	N/A	Campylobacterota	Campylobacteria	Campylobacterales	Unknown	Unknown
bin30018	SAMN29618313	67.12	1.82	2598397	54.3646	477	5927	0.771935	GCA_002084875.1	75.53	Chloroflexota	Anaerolineae	4572-78	4572-78	Unknown
bin10018	SAMN29618265	78.53	0.23	2389855	50.8922	349	8076	0.511862	N/A	N/A	Chloroflexota	Anaerolineae	Anaerolineales	envOPS12	Unknown
bin10015	SAMN29618264	87.27	3.64	2554815	53.955	98	40789	0.408451	GCA_003513015.1	75.14	Chloroflexota	Anaerolineae	Anaerolineales	UBA11858	Unknown
bin100123	SAMN29618262	86.82	3.82	2762472	61.4103	285	13192	0.812115	N/A	N/A	Chloroflexota	Anaerolineae	Anaerolineales	Unknown	Unknown
bin10092	SAMN29618295	75.27	2.73	4088361	53.5555	487	10693	1.13238	N/A	N/A	Chloroflexota	Anaerolineae	Promineofilales	Promineofilaceae	Unknown
bin20010	SAMN29618299	91.82	3.18	4742856	54.0706	513	11784	0.825597	N/A	N/A	Chloroflexota	Anaerolineae	Promineofilales	Promineofilaceae	Unknown
bin30017	SAMN29618312	91.82	4.55	4908454	53.9935	500	13314	0.908479	N/A	N/A	Chloroflexota	Anaerolineae	Promineofilales	Promineofilaceae	Unknown
bin10054	SAMN29618278	94.94	2.18	4174756	48.7431	350	19220	0.62606	N/A	N/A	Desulfobacterota	Desulfobulbia	Desulfobulbales	Desulfobulbaceae	Unknown
bin10051	SAMN29618277	95.94	1.39	3305926	48.0329	209	25473	0.527504	GCF_000341395.1	77.86	Desulfobacterota	Desulfobulbia	Desulfobulbales	Desulfocapsaceae	Desulfocapsa
bin30021	SAMN29618315	63.48	2.38	1616004	47.7812	363	4639	0.542979	N/A	N/A	Desulfobacterota	Desulfobulbia	Desulfobulbales	Desulfurivibrionaceae	Unknown
bin10037	SAMN29618272	83.04	0.6	2385159	47.2479	354	7572	4.7648	N/A	N/A	Desulfobacterota	Desulfobulbia	Desulfobulbales	Desulfurivibrionaceae	Unknown
bin100106	SAMN29618254	85.25	0.6	2801217	45.7148	438	7231	1.53863	N/A	N/A	Desulfobacterota	Desulfobulbia	Desulfobulbales	Desulfurivibrionaceae	Unknown
bin100116	SAMN29618258	73.36	1.29	1942819	50.7513	285	7814	0.397111	N/A	N/A	Desulfobacterota	Syntrophorhabdia	Unknown	Unknown	Unknown
bin10093	SAMN29618296	92.7	0.02	2903962	48.1034	217	21248	0.51101	N/A	N/A	Desulfobacterota	Unknown	Unknown	Unknown	Unknown
bin100102	SAMN29618252	93.55	0.22	2609111	50.2835	126	33196	0.478586	N/A	N/A	Desulfobacterota	Unknown	Unknown	Unknown	Unknown
bin1006	SAMN29618280	93.34	2.2	3809519	62.2106	265	21246	0.380148	GCA_002747875.1	77.27	Krumholzibacteriota	Krumholzibacteria	LZORAL124-64-63	LZORAL124-64-63	LZORAL124-64-63
bin10023	SAMN29618268	98.35	2.2	3230749	65.7777	179	29611	0.658891	GCA_002790835.1	81.13	Krumholzibacteriota	Krumholzibacteria	LZORAL124-64-63	LZORAL124-64-63	UM-FILTER-65-15
bin10064	SAMN29618283	98.39	3.23	6793832	56.9762	246	45786	0.483974	GCF_000024805.1	75.06	Myxococcota	Polyangia	Haliangiales	Haliangiaceae	Unknown
bin10060	SAMN29618281	81.48	0	1375798	38.5356	82	28599	0.891568	GCA_002401425.1	78.33	Patescibacteria	Gracilibacteria	GCA-2401425	Unknown	Unknown
bin10013	SAMN29618263	85.98	1.94	3004459	65.7816	296	12608	0.745034	N/A	N/A	Proteobacteria	Alphaproteobacteria	Rhodobacterales	Rhodobacteraceae	HL-12
bin3008	SAMN29618317	85.7	1.1	2722227	63.5086	307	11658	1.48052	GCF_000828615.1	77.07	Proteobacteria	Gammaproteobacteria	Chromatiales	Sedimenticolaceae	Unknown
bin20021	SAMN29618304	86.58	0.99	2637327	63.5799	296	11802	1.49593	GCF_000828615.1	76.79	Proteobacteria	Gammaproteobacteria	Chromatiales	Sedimenticolaceae	Unknown
bin10019	SAMN29618266	91.93	1.18	2784993	63.6031	236	18009	9.80757	GCF_000801295.1	80.49	Proteobacteria	Gammaproteobacteria	Chromatiales	Sedimenticolaceae	MONJU
bin2008	SAMN29618306	95.7	1.53	3012465	63.4809	190	26213	3.3545	GCF_000801295.1	80.53	Proteobacteria	Gammaproteobacteria	Chromatiales	Sedimenticolaceae	MONJU
bin30013	SAMN29618310	96.63	1.96	3086434	63.3921	184	25345	3.09316	GCF_000801295.1	80.55	Proteobacteria	Gammaproteobacteria	Chromatiales	Sedimenticolaceae	MONJU
bin10026	SAMN29618269	67.24	0	2467911	49.3385	323	9051	3.85563	N/A	N/A	Proteobacteria	Gammaproteobacteria	GCA-001735895	GCA-001735895	Unknown
bin3009	SAMN29618318	74.44	2.64	2303763	49.8971	395	6572	0.612779	N/A	N/A	Proteobacteria	Gammaproteobacteria	GCA-001735895	GCA-001735895	Unknown
bin100104	SAMN29618253	91.65	4.05	3080050	52.8457	229	19460	0.541664	N/A	N/A	Proteobacteria	Gammaproteobacteria	GCA-001735895	GCA-001735895	Unknown
bin10089	SAMN29618294	74.95	2.4	2494974	65.7767	372	8004	0.535654	GCA_003229995.1	76.63	Proteobacteria	Gammaproteobacteria	Thiohalomonadales	SZUA-152	Unknown
bin10096	SAMN29618297	75.82	1.46	2155352	47.8375	317	8387	0.394273	N/A	N/A	Proteobacteria	Gammaproteobacteria	Thiotrichales	Thiotrichaceae	Unknown
bin10069	SAMN29618284	91.51	1.1	2599440	52.5322	281	12334	0.906495	N/A	N/A	Proteobacteria	Gammaproteobacteria	Thiotrichales	Unknown	Unknown
bin10046	SAMN29618274	92.17	1.97	3467088	52.3704	432	9591	0.78931	N/A	N/A	Proteobacteria	Gammaproteobacteria	Thiotrichales	Unknown	Unknown
bin10011	SAMN29618256	88.26	1.14	2738170	43.083	223	19174	0.779731	N/A	N/A	Spirochaetota	Spirochaetia	Spirochaetales	Sediminispirochaetaceae	Unknown
* The name of MAGs in red own the completeness more than 90%.

## Sheet: Table S4
Supplementary Table S4 Microbial community complexity for estimators as determined by Nonpareil.
Sample ID	Name of datasets	Accession NO.	Estimated coverage	diversity	Sequencing methord
W1	W1_50G	SRR19843167	0.922062	19.4837	Illumina
	W1_5G	mgm4716390.3	0.800725	19.7572	Illumina
W2		mgm4716391.3	0.798895	19.103	Illumina
W3		mgm4716389.3	0.83799	19.2731	Illumina
GS7		mgm4487624.3	0.588803	17.4451	454
GS4		mgm4487625.3	0.636557	17.2113	454
Hulk		mgm4481541.3	0.0968547	21.516	454
Epibiont		mgm4441102.3	0.0643744	22.2579	Sanger
Epibiont2		mgm4441663.3	0.067337	22.3824	Sanger
GTV1902		mgm4898492.3	0.504966	21.5069	Illumina
GTV1904		mgm4898484.3	0.544505	21.1669	Illumina
GTV1906		mgm4898483.3	0.43166	21.8787	Illumina
RB35		mgm4718936.3	0.56975	20.9276	Illumina
MG35		mgm4718937.3	0.712541	18.9611	Illumina
Lost City Chimney		mgm4461585.3	0.200059	19.2421	Sanger
